# Supplementary material for: Transcriptomic profiling of genes in matured dimorphic seeds of euhalophyte Suaeda salsa
Source: BMC Genomics. 2017 Sep 13;18:727. doi: 10.1186/s12864-017-4104-9 (PMC5598043; doi:10.1186/s12864-017-4104-9)
Supplement: Supplementary file 2 — Functional classification by KEGG pathways in S. salsa dimorphic seeds. (XLS 20 kb) [file 12864_2017_4104_MOESM2_ESM.xls]

## Sheet: Sheet1
		Functional classification by KEGG pathways in S. salsa dimorphic seeds
	Pathway	ko_ID	Unigene
	Basal transcription factors	ko03022	1
	Sulfur metabolism	ko00920	6
	Spliceosome	ko03040	17
	Plant hormone signal transduction	ko04075	38
	Tryptophan metabolism	ko00380	11
	Protein processing in endoplasmic reticulum	ko04141	42
	Phagosome	ko04145	25
	Glycosylphosphatidylinositol(GPI)-anchor biosynthesis	ko00563	3
	Caffeine metabolism	ko00232	2
	Phosphatidylinositol signaling system	ko04070	12
	Stilbenoid, diarylheptanoid and gingerol biosynthesis	ko00945	3
	C5-Branched dibasic acid metabolism	ko00660	2
	Isoquinoline alkaloid biosynthesis	ko00950	4
	Vitamin B6 metabolism	ko00750	1
	Sphingolipid metabolism	ko00600	4
	Glycosphingolipid biosynthesis - globo series	ko00603	2
	Tropane, piperidine and pyridine alkaloid biosynthesis	ko00960	5
	Mismatch repair	ko03430	9
	Tyrosine metabolism	ko00350	14
	RNA polymerase	ko03020	5
	Amino sugar and nucleotide sugar metabolism	ko00520	46
	Citrate cycle (TCA cycle)	ko00020	21
	Circadian rhythm - plant	ko04712	3
	Ether lipid metabolism	ko00565	4
	Valine, leucine and isoleucine biosynthesis	ko00290	10
	Carbon fixation in photosynthetic organisms	ko00710	30
	Fatty acid metabolism	ko00071	17
	Histidine metabolism	ko00340	7
	Base excision repair	ko03410	8
	RNA degradation	ko03018	13
	Carotenoid biosynthesis	ko00906	12
	Plant-pathogen interaction	ko04626	22
	Phenylalanine metabolism	ko00360	22
	Purine metabolism	ko00230	34
	Glycosphingolipid biosynthesis - ganglio series	ko00604	3
	mRNA surveillance pathway	ko03015	11
	Synthesis and degradation of ketone bodies	ko00072	1
	Phenylpropanoid biosynthesis	ko00940	20
	One carbon pool by folate	ko00670	3
	Inositol phosphate metabolism	ko00562	17
	Ascorbate and aldarate metabolism	ko00053	16
	Fatty acid biosynthesis	ko00061	4
	Glycerolipid metabolism	ko00561	11
	Glycolysis / Gluconeogenesis	ko00010	51
	Pyrimidine metabolism	ko00240	24
	beta-Alanine metabolism	ko00410	7
	Glyoxylate and dicarboxylate metabolism	ko00630	13
	Steroid biosynthesis	ko00100	7
	Circadian rhythm - mammal	ko04710	2
	Natural killer cell mediated cytotoxicity	ko04650	4
	Starch and sucrose metabolism	ko00500	48
	Ubiquitin mediated proteolysis	ko04120	16
	Brassinosteroid biosynthesis	ko00905	2
	alpha-Linolenic acid metabolism	ko00592	3
	RNA transport	ko03013	15
	Biosynthesis of unsaturated fatty acids	ko01040	10
	Ribosome	ko03010	65
	Selenocompound metabolism	ko00450	5
	N-Glycan biosynthesis	ko00510	14
	Nicotinate and nicotinamide metabolism	ko00760	2
	Homologous recombination	ko03440	7
	Glutathione metabolism	ko00480	17
	Photosynthesis - antenna proteins	ko00196	8
	Non-homologous end-joining	ko03450	3
	ABC transporters	ko02010	3
	Protein export	ko03060	5
	Ribosome biogenesis in eukaryotes	ko03008	18
	Glycine, serine and threonine metabolism	ko00260	9
	Peroxisome	ko04146	22
	Butanoate metabolism	ko00650	5
	Oxidative phosphorylation	ko00190	46
	Lysine biosynthesis	ko00300	2
	Valine, leucine and isoleucine degradation	ko00280	12
	Terpenoid backbone biosynthesis	ko00900	13
	Proteasome	ko03050	2
	Flavonoid biosynthesis	ko00941	6
	Alanine, aspartate and glutamate metabolism	ko00250	18
	Flavone and flavonol biosynthesis	ko00944	3
	SNARE interactions in vesicular transport	ko04130	4
	Cyanoamino acid metabolism	ko00460	4
	Photosynthesis	ko00195	28
	Phenylalanine, tyrosine and tryptophan biosynthesis	ko00400	14
	Cysteine and methionine metabolism	ko00270	21
	Zeatin biosynthesis	ko00908	6
	Glycosaminoglycan degradation	ko00531	4
	Riboflavin metabolism	ko00740	3
	Nucleotide excision repair	ko03420	4
	Aminoacyl-tRNA biosynthesis	ko00970	11
	DNA replication	ko03030	7
	Fructose and mannose metabolism	ko00051	26
	Propanoate metabolism	ko00640	9
	Regulation of autophagy	ko04140	2
	Other glycan degradation	ko00511	4
	Nitrogen metabolism	ko00910	8
	Arginine and proline metabolism	ko00330	17
	Pentose phosphate pathway	ko00030	22
	Lysine degradation	ko00310	6
	Thiamine metabolism	ko00730	1
	Limonene and pinene degradation	ko00903	5
	Lipoic acid metabolism	ko00785	1
	Porphyrin and chlorophyll metabolism	ko00860	17
	Pyruvate metabolism	ko00620	22
	Endocytosis	ko04144	18
	Ubiquinone and other terpenoid-quinone biosynthesis	ko00130	8
	Glycerophospholipid metabolism	ko00564	12
	Galactose metabolism	ko00052	16
	Taurine and hypotaurine metabolism	ko00430	2
	Pentose and glucuronate interconversions	ko00040	16
	Folate biosynthesis	ko00790	2
	Pantothenate and CoA biosynthesis	ko00770	4
	Diterpenoid biosynthesis	ko00904	5
