# Supplementary material for: Transcriptomic profiling of genes in matured dimorphic seeds of euhalophyte Suaeda salsa
Source: BMC Genomics. 2017 Sep 13;18:727. doi: 10.1186/s12864-017-4104-9 (PMC5598043; doi:10.1186/s12864-017-4104-9)
Supplement: Supplementary file 3 — DEGs related to embryo development according to GO function annotation. (XLS 27 kb) [file 12864_2017_4104_MOESM3_ESM.xls]

## Sheet: Sheet1
		DEGs related to embryo development according to GO function annotation
	GO Functions annotation	The ID number of gene	FDR	log2FC	Annotation
Biological Process	embryo development (GO:0009790)	c226750.graph_c0	2.74589e-29	-2.72164	PREDICTED: 18 kDa seed maturation protein [Vitis vinifera]
		c220782.graph_c0	4.19379e-46	-1.92951	unnamed protein product [Vitis vinifera]
		c202734.graph_c1	0.00280721	2.05736	hypothetical protein [Plantago major]
		c241447.graph_c0	8.03259e-13	-1.5717	conserved hypothetical protein [Ricinus communis]
		c234103.graph_c0	0.0074484	-1.08273	PREDICTED: anaphase-promoting complex subunit 4-like [Solanum lycopersicum]
		c237249.graph_c1	5.27628e-23	-1.78462	PREDICTED: uncharacterized protein LOC100248749 [Vitis vinifera]
		c239794.graph_c0	8.40778e-12	1.17713	hypothetical protein PRUPE_ppa003049mg [Prunus persica]
		c235337.graph_c0	2.05355e-10	1.03424	F-box/LRR-repeat protein 17 [Theobroma cacao]
		c236327.graph_c0	2.86075e-15	1.84616	hypothetical protein PRUPE_ppa009310mg [Prunus persica]
		c230285.graph_c0	1.72151e-12	1.52436	PREDICTED: GPI mannosyltransferase 1-like [Solanum lycopersicum]
		c230387.graph_c0	4.19314e-13	1.758	RecName: Full=Monogalactosyldiacylglycerol synthase, chloroplastic; Short=SoMGD1; AltName: Full=MGDG synthase type A; Flags: Precursor
	embryo development ending in seed dormancy (GO:0009793)	c226225.graph_c0	7.09312e-23	-2.67757	hypothetical protein ARALYDRAFT_478063 [Arabidopsis lyrata subsp. lyrata]
		c212428.graph_c0	4.32353e-06	-1.17676	PREDICTED: uncharacterized protein LOC100267427 isoform 2 [Vitis vinifera]
		c237257.graph_c0	1.23832e-20	1.21142	conserved hypothetical protein [Ricinus communis]
		c216503.graph_c0	0.000101026	1.16639	unnamed protein product [Vitis vinifera]
		c234627.graph_c1	1.65846e-06	2.22685	hypothetical protein PRUPE_ppa024293mg [Prunus persica]
		c239793.graph_c0	7.79664e-17	1.0619	leucyl-tRNA synthetase, putative [Ricinus communis]
		c224171.graph_c0	1.29955e-23	-1.77941	PREDICTED: heme-binding-like protein At3g10130, chloroplastic-like [Cucumis sativus]
		c226850.graph_c0	1.08192e-10	1.14956	PREDICTED: 50S ribosomal protein L31, chloroplastic isoform 1 [Vitis vinifera]
		c241108.graph_c0	4.22245e-18	1.05291	PREDICTED: probable alanyl-tRNA synthetase, chloroplastic [Vitis vinifera]
		c220439.graph_c0	6.71144e-32	1.43009	RecName: Full=50S ribosomal protein L19, chloroplastic; AltName: Full=CL19; Flags: Precursor
		c230625.graph_c0	2.88686e-25	1.25716	MORN repeat-containing protein isoform 1 [Theobroma cacao]
		c240963.graph_c0	2.52855e-14	-1.39588	SNF2 domain-containing protein / helicase domain-containing protein isoform 1 [Theobroma cacao]
		c235555.graph_c0	8.65727e-08	1.42145	hypothetical protein PRUPE_ppa004982mg [Prunus persica]
		c225747.graph_c0	1.59581e-22	1.73661	PREDICTED: chorismate synthase, chloroplastic [Vitis vinifera]
		c232827.graph_c0	3.63696e-33	1.65958	glucose-1-phosphate adenylyltransferase, putative [Ricinus communis]
		c227869.graph_c0	2.33503e-10	-2.0012	PREDICTED: non-structural maintenance of chromosomes element 1 homolog [Solanum lycopersicum]
		c235148.graph_c0	7.24499e-07	-1.05687	PREDICTED: uncharacterized protein LOC100260157 [Vitis vinifera]
		c216888.graph_c0	0.00294746	-1.67714	Reticuline oxidase precursor, putative [Ricinus communis]
		c226172.graph_c0	3.58723e-35	-1.63772	unknown [Lotus japonicus]
		c234004.graph_c0	3.79754e-19	1.18761	PREDICTED: putative rRNA methyltransferase ylbH [Vitis vinifera]
		c218013.graph_c0	0.000178143	1.01494	Embryo defective 2737 [Theobroma cacao]
		c239303.graph_c0	1.15558e-15	-1.17085	hypothetical protein [Beta vulgaris]
		c236110.graph_c0	1.4015e-16	1.28436	unnamed protein product [Vitis vinifera]
		c224505.graph_c0	0.000444914	3.30053	putative serine decarboxylase [Beta vulgaris]
		c240905.graph_c0	4.99811e-27	-1.56096	unnamed protein product [Vitis vinifera]
		c227339.graph_c0	3.0541e-08	1.01707	putative CPF 0172 family protein [Salicornia bigelovii]
		c229393.graph_c0	3.59311e-11	1.35472	chilling-responsive protein [Nicotiana tabacum]
		c239664.graph_c0	3.82623e-18	1.27849	PREDICTED: SAL1 phosphatase [Vitis vinifera]
		c232323.graph_c0	1.02931e-38	1.77602	cdp-diacylglycerol--glycerol-3-phosphate 3-phosphatidyltransferase, putative [Ricinus communis]
		c231967.graph_c0	7.50981e-36	1.516	PREDICTED: elongation factor G, chloroplastic-like [Glycine max]
		c240749.graph_c0	1.48481e-10	1.00699	PREDICTED: isoleucyl-tRNA synthetase-like [Vitis vinifera]
		c233328.graph_c0	4.33154e-09	1.05877	PREDICTED: delta(14)-sterol reductase-like [Glycine max]
		c235473.graph_c0	2.00224e-09	-1.02671	unnamed protein product [Vitis vinifera]
		c238398.graph_c1	7.61394e-17	1.01418	ATP binding cassette subfamily B1 isoform 1 [Theobroma cacao]
		c229177.graph_c0	2.5419e-13	1.18739	Pentatricopeptide repeat (PPR) superfamily protein [Theobroma cacao]
		c239887.graph_c0	2.0631e-05	1.37296	Adenine nucleotide alpha hydrolases-like superfamily protein, putative isoform 1 [Theobroma cacao]
		c238567.graph_c0	2.71041e-10	-1.02923	fructokinase-like protein 1 [Gossypium hirsutum]
		c204334.graph_c0	2.51584e-150	-3.50873	RecName: Full=Late embryogenesis abundant protein D-34; Short=LEA D-34
		c234875.graph_c0	2.43038e-14	-1.54387	PREDICTED: putative ribosome biogenesis GTPase RsgA-like [Cucumis sativus]
		c229827.graph_c0	3.05553e-09	-1.66507	conserved hypothetical protein [Ricinus communis]
		c226010.graph_c0	2.237e-14	-1.00245	PREDICTED: U5 small nuclear ribonucleoprotein 200 kDa helicase [Vitis vinifera]
		c235555.graph_c1	3.42541e-07	1.55504	PREDICTED: protein ABCI7, chloroplastic-like [Cucumis sativus]
		c229860.graph_c0	6.52837e-05	1.27707	hypothetical protein PRUPE_ppa011113mg [Prunus persica]
		c236453.graph_c0	0.00426568	-1.24661	PREDICTED: LOW QUALITY PROTEIN: serine/threonine-protein kinase ULK4-like [Fragaria vesca subsp. vesca]
		c207017.graph_c0	4.85098e-13	-1.0571	mitochondrial single-subunit DNA-dependent RNA polymerase [Chenopodium album]
		c227019.graph_c0	5.79686e-06	1.07039	PREDICTED: elongation factor P [Vitis vinifera]
		c241681.graph_c0	5.70998e-08	-1.14683	Ubiquitin carboxyl-terminal hydrolase family protein [Theobroma cacao]
		c241380.graph_c1	1.4243e-10	-1.63952	PREDICTED: pentatricopeptide repeat-containing protein At5g39710-like [Vitis vinifera]
		c220601.graph_c0	2.10877e-42	1.9048	PREDICTED: pyrophosphate--fructose 6-phosphate 1-phosphotransferase subunit beta-like [Cucumis sativus]
		c237872.graph_c0	4.46644e-16	-1.297	PREDICTED: WD-40 repeat-containing protein MSI2 [Vitis vinifera]
		c228584.graph_c0	2.78602e-36	1.62349	PREDICTED: uncharacterized protein LOC100248770 [Vitis vinifera]
		c233235.graph_c1	1.2487e-14	-1.34183	PREDICTED: LOW QUALITY PROTEIN: DNA repair protein RAD50-like [Vitis vinifera]
		c210256.graph_c0	2.60758e-10	-1.24943	predicted protein [Populus trichocarpa]
		c236231.graph_c0	8.18069e-06	1.3304	RecName: Full=Ribulose-phosphate 3-epimerase, chloroplastic; AltName: Full=Pentose-5-phosphate 3-epimerase; Short=PPE; AltName: Full=R5P3E; Short=RPE; Flags: Precursor
		c239289.graph_c1	3.22452e-07	-1.09915	unnamed protein product [Vitis vinifera]
		c239757.graph_c0	0.00392165	1.8282	folylpolyglutamate synthase, partial [Genlisea aurea]
		c217342.graph_c0	1.58091e-05	1.0059	hypothetical protein PRUPE_ppa010384mg [Prunus persica]
		c232677.graph_c0	1.0102e-15	1.05253	PREDICTED: GTPase Era-like [Vitis vinifera]
		c233828.graph_c0	2.1722e-08	3.34151	maternal effect embryo arrest 55-1, partial [Dimocarpus longan]
		c236040.graph_c0	0.000107921	1.73119	Sterol methyltransferase 1 [Theobroma cacao]
		c228052.graph_c0	2.89621e-06	1.19824	Mitochondrial transcription termination factor family protein [Theobroma cacao]
		c216106.graph_c0	4.04171e-07	1.57886	hypothetical protein PRUPE_ppa006467mg [Prunus persica]
		c234391.graph_c0	1.72907e-16	1.03147	PREDICTED: sorting and assembly machinery component 50 homolog B-like [Vitis vinifera]
		c224852.graph_c0	1.30772e-06	1.56868	PREDICTED: uncharacterized protein At1g09340, chloroplastic [Vitis vinifera]
