# Supplementary material for: Transcriptomic profiling of genes in matured dimorphic seeds of euhalophyte Suaeda salsa
Source: BMC Genomics. 2017 Sep 13;18:727. doi: 10.1186/s12864-017-4104-9 (PMC5598043; doi:10.1186/s12864-017-4104-9)
Supplement: Supplementary file 4 — DEGs related to fatty acid according to GO function annotation. (XLS 31 kb) [file 12864_2017_4104_MOESM4_ESM.xls]

## Sheet: Sheet1
		DEGs related to fatty acid according to GO function annotation
	GO Functions annotation	The ID number of gene	FDR	log2FC	Annotation
Biological Process	medium-chain fatty acid metabolic process (GO:0051791)	c159319.graph_c0	9.71668e-33	1.44867	PREDICTED: acyl-coenzyme A oxidase 3, peroxisomal [Vitis vinifera]
	very long-chain fatty acid biosynthetic process (GO:0042761)	c225971.graph_c0	3.85143e-05	1.03327	putative MYB domain protein 94 [Beta vulgaris]
		c235593.graph_c0	1.84484e-19	1.26938	FKBP-type peptidyl-prolyl cis-trans isomerase family protein isoform 1 [Theobroma cacao]
		c226217.graph_c0	1.29387e-14	1.8389	PREDICTED: very-long-chain (3R)-3-hydroxyacyl-[acyl-carrier protein] dehydratase PASTICCINO 2-like [Solanum lycopersicum]
	long-chain fatty acid metabolic process (GO:0001676)	c229213.graph_c0	7.01774e-53	2.17704	PREDICTED: long chain acyl-CoA synthetase 2 [Vitis vinifera]
		c223359.graph_c0	7.72522e-34	1.53238	PREDICTED: long chain acyl-CoA synthetase 7, peroxisomal-like [Solanum lycopersicum]
		c228075.graph_c0	0.0041431	-1.65551	PREDICTED: palmitoyl-monogalactosyldiacylglycerol delta-7 desaturase, chloroplastic-like [Glycine max]
	unsaturated fatty acid biosynthetic process (GO:0006636)	c237954.graph_c0	1.95363e-07	1.27677	PREDICTED: quinone oxidoreductase-like protein At1g23740, chloroplastic-like [Solanum lycopersicum]
		c227047.graph_c0	7.93875e-32	1.69062	RecName: Full=Peptidyl-prolyl cis-trans isomerase, chloroplastic; AltName: Full=40 kDa thylakoid lumen PPIase; AltName: Full=40 kDa thylakoid lumen rotamase; Flags: Precursor
		c222379.graph_c0	2.19091e-25	1.43325	RecName: Full=Glyceraldehyde-3-phosphate dehydrogenase B, chloroplastic; AltName: Full=NADP-dependent glyceraldehydephosphate dehydrogenase subunit B; Flags: Precursor
		c209426.graph_c0	2.87464e-19	1.16857	ATP binding protein, putative [Ricinus communis]
		c240210.graph_c1	3.32592e-12	1.05312	RecName: Full=Violaxanthin de-epoxidase, chloroplastic; Flags: Precursor
		c237481.graph_c0	1.42478e-23	1.25863	PREDICTED: LOW QUALITY PROTEIN: lipoyl synthase, mitochondrial [Vitis vinifera]
		c237364.graph_c0	8.31638e-25	1.87595	unnamed protein product [Thellungiella halophila]
		c240342.graph_c3	1.40762e-05	1.55182	hypothetical protein PRUPE_ppa001844mg [Prunus persica]
		c227103.graph_c0	3.17558e-44	1.70935	RecName: Full=Glycine dehydrogenase [decarboxylating], mitochondrial; AltName: Full=Glycine cleavage system P protein; AltName: Full=Glycine decarboxylase; Flags: Precursor
		c232018.graph_c0	1.29184e-22	1.51885	PREDICTED: uncharacterized protein LOC101297968 [Fragaria vesca subsp. vesca]
		c218423.graph_c0	9.38321e-76	3.17296	phytoene synthase [Salicornia europaea]
		c234315.graph_c2	5.5118e-07	1.21747	PREDICTED: GDP-mannose-dependent alpha-mannosyltransferase [Vitis vinifera]
		c231818.graph_c0	1.14442e-36	1.56703	chloroplast omega-3 desaturase [Portulaca oleracea]
		c233092.graph_c0	1.10236e-08	1.21603	predicted protein [Populus trichocarpa]
		c221307.graph_c0	6.12959e-17	1.76033	predicted protein [Populus trichocarpa]
		c222818.graph_c0	2.44684e-15	1.55319	PREDICTED: thylakoid lumenal 17.4 kDa protein, chloroplastic [Vitis vinifera]
		c228418.graph_c0	7.07951e-07	1.81986	RecName: Full=Omega-6 fatty acid desaturase, chloroplastic; Flags: Precursor
		c234468.graph_c4	7.45889e-32	1.75327	chloroplast ribose-5-phosphate isomerase [Spinacia oleracea]
		c210778.graph_c0	3.64497e-54	-2.20339	caleosin [Ficus pumila var. awkeotsang]
		c218323.graph_c0	2.31991e-138	3.30049	magnesium-protoporphyrin IX monomethyl ester [oxidative] cyclase [Arabidopsis thaliana]
		c232252.graph_c1	5.24167e-18	1.34177	PREDICTED: thylakoid lumenal 15 kDa protein 1, chloroplastic-like [Cicer arietinum]
		c236762.graph_c0	4.66286e-35	1.81543	cytochrome P450, putative [Ricinus communis]
		c228075.graph_c0	0.0041431	-1.65551	PREDICTED: palmitoyl-monogalactosyldiacylglycerol delta-7 desaturase, chloroplastic-like [Glycine max]
		c227017.graph_c0	3.22427e-07	1.38441	cytochrome P450, putative [Ricinus communis]
		c229062.graph_c0	4.20931e-09	1.16155	PREDICTED: 4-hydroxy-3-methylbut-2-en-1-yl diphosphate synthase, chloroplastic-like isoform X2 [Cicer arietinum]
		c236991.graph_c0	5.12877e-09	1.46979	PREDICTED: uncharacterized protein LOC100244223 [Vitis vinifera]
		c224852.graph_c0	1.30772e-06	1.56868	PREDICTED: uncharacterized protein At1g09340, chloroplastic [Vitis vinifera]
		c239823.graph_c0	1.32289e-06	1.07557	PREDICTED: dihydrolipoyllysine-residue acetyltransferase component of pyruvate dehydrogenase complex-like [Cucumis sativus]
	fatty acid catabolic process (GO:0009062)	c218195.graph_c0	8.32385e-24	2.03606	PREDICTED: B3 domain-containing protein At2g36080-like [Vitis vinifera]
		c238164.graph_c0	1.08578e-18	-2.35676	PREDICTED: pentatricopeptide repeat-containing protein At4g37380, chloroplastic-like [Vitis vinifera]
		c235637.graph_c0	2.83614e-25	-1.39306	Uncharacterized protein isoform 1 [Theobroma cacao]
		c231692.graph_c0	0.000175991	1.27704	PREDICTED: uncharacterized protein LOC100803152 [Glycine max]
		c232231.graph_c0	2.12503e-40	2.12324	predicted protein [Arabidopsis lyrata subsp. lyrata]
		c238332.graph_c0	0.00098892	1.83442	PREDICTED: serine/threonine-protein kinase-like protein CCR1-like [Fragaria vesca subsp. vesca]
		c237299.graph_c2	1.17874e-29	1.62166	PREDICTED: MATE efflux family protein 9-like [Solanum lycopersicum]
	very long-chain fatty acid metabolic process (GO:0000038)	c211257.graph_c0	3.47853e-117	3.10604	hypothetical protein PRUPE_ppa010089mg [Prunus persica]
		c232845.graph_c0	1.47963e-11	1.33022	predicted protein [Populus trichocarpa]
		c233109.graph_c0	8.66603e-33	2.07379	Fatty acid hydroxylase 1 isoform 1 [Theobroma cacao]
		c218286.graph_c0	2.99328e-22	1.99312	PREDICTED: photosystem II reaction center PSB28 protein, chloroplastic-like [Solanum lycopersicum]
		c237844.graph_c0	3.8803e-51	1.84405	predicted protein [Arabidopsis lyrata subsp. lyrata]
		c235318.graph_c0	1.05764e-18	2.06039	hypothetical protein VITISV_039628 [Vitis vinifera]
		c230347.graph_c0	0.00699232	-1.00397	PREDICTED: protein WAX2 isoform 2 [Vitis vinifera]
	fatty acid beta-oxidation (GO:0006635)	c233999.graph_c0	5.60895e-07	1.00458	PREDICTED: UPF0533 protein C5orf44 [Vitis vinifera]
		c228691.graph_c0	3.03642e-12	1.56779	PREDICTED: 3-hydroxybutyryl-CoA dehydratase-like [Cucumis sativus]
		c223709.graph_c0	4.85507e-61	2.19958	unnamed protein product [Vitis vinifera]
		c188276.graph_c0	1.70954e-18	1.06768	unknown [Populus trichocarpa]
		c231335.graph_c0	7.61761e-08	1.89272	unnamed protein product [Vitis vinifera]
		c223359.graph_c0	7.72522e-34	1.53238	PREDICTED: long chain acyl-CoA synthetase 7, peroxisomal-like [Solanum lycopersicum]
		c221071.graph_c0	3.06603e-35	1.86477	3-ketoacyl-CoA thiolase 2 [Arabidopsis thaliana]
		c236404.graph_c2	2.09956e-41	-1.72224	Aspartate aminotransferase 3 [Theobroma cacao]
		c234178.graph_c0	1.0929e-12	2.71354	protein with unknown function [Ricinus communis]
		c233839.graph_c0	3.03431e-10	-1.00335	predicted protein [Populus trichocarpa]
		c225228.graph_c0	1.20089e-14	-2.97496	Uncharacterized protein TCM_027602 [Theobroma cacao]
		c224087.graph_c0	1.15016e-13	1.26113	PREDICTED: dehydrogenase/reductase SDR family member 7-like [Fragaria vesca subsp. vesca]
		c237217.graph_c0	5.82429e-25	-2.15623	uricase [Lotus japonicus]
		c233535.graph_c0	9.17771e-17	-1.14844	unnamed protein product [Vitis vinifera]
		c241634.graph_c0	2.73041e-08	-1.83691	hypothetical protein VITISV_011217 [Vitis vinifera]
		c237051.graph_c0	1.97555e-06	-1.08507	predicted protein [Physcomitrella patens subsp. patens]
		c236404.graph_c1	8.69572e-21	1.13961	Aspartate aminotransferase 3 [Theobroma cacao]
		c225117.graph_c0	1.72488e-60	2.76825	predicted protein [Populus trichocarpa]
		c227997.graph_c2	1.99529e-13	-1.09431	PHD finger family protein / bromo-adjacent domain-containing protein isoform 1 [Theobroma cacao]
		c224553.graph_c0	9.02385e-06	-1.10788	PREDICTED: uncharacterized protein LOC101246994 [Solanum lycopersicum]
		c159319.graph_c0	9.71668e-33	1.44867	PREDICTED: acyl-coenzyme A oxidase 3, peroxisomal [Vitis vinifera]
		c228114.graph_c0	1.16777e-13	2.85218	PREDICTED: NADPH:quinone oxidoreductase [Vitis vinifera]
		c234104.graph_c1	0.000621191	-1.09641	PREDICTED: aspartic proteinase-like protein 2 isoform 2 [Vitis vinifera]
		c233354.graph_c0	5.63955e-34	1.8425	PREDICTED: peroxisomal fatty acid beta-oxidation multifunctional protein AIM1-like [Fragaria vesca subsp. vesca]
		c236362.graph_c3	4.73269e-08	1.69685	uncharacterized protein LOC100500120 [Glycine max]
		c125403.graph_c0	4.18756e-08	1.03044	PREDICTED: peroxisomal 2,4-dienoyl-CoA reductase-like [Fragaria vesca subsp. vesca]
	cellular response to fatty acid (GO:0071398)	c225842.graph_c0	3.84418e-93	3.74036	1-aminocyclopropane-1-carboxylate [Theobroma cacao]
	fatty acid oxidation (GO:0019395)	c188510.graph_c0	1.2647e-41	2.03731	cytochrome P450 [Solanum torvum]
	fatty acid metabolic process (GO:0006631)	c238072.graph_c0	6.82417e-41	2.16776	fatty acid hydroperoxide lyase [Beta vulgaris]
		c240233.graph_c1	4.72798e-114	3.14488	PREDICTED: phospholipase D alpha 1-like [Glycine max]
	fatty acid biosynthetic process (GO:0006633)	c226286.graph_c0	2.88129e-05	1.01	predicted protein [Populus trichocarpa]
		c229213.graph_c0	7.01774e-53	2.17704	PREDICTED: long chain acyl-CoA synthetase 2 [Vitis vinifera]
		c222345.graph_c0	2.44226e-23	1.57828	PREDICTED: ATP-citrate synthase alpha chain protein 1 [Vitis vinifera]
		c234959.graph_c0	4.10096e-05	-4.4712	hypothetical protein SETTUDRAFT_121026 [Setosphaeria turcica Et28A]
		c239032.graph_c0	2.4058e-14	1.57779	unnamed protein product [Vitis vinifera]
		c233109.graph_c0	8.66603e-33	2.07379	Fatty acid hydroxylase 1 isoform 1 [Theobroma cacao]
		c125419.graph_c0	2.47994e-12	-1.27012	pyruvate dehydrogenase, putative [Ricinus communis]
		c231614.graph_c0	8.05952e-19	1.83213	PREDICTED: 2-C-methyl-D-erythritol 4-phosphate cytidylyltransferase, chloroplastic-like [Glycine max]
		c237287.graph_c1	1.72588e-21	1.55135	sur2 hydroxylase/desaturase, putative [Ricinus communis]
		c230347.graph_c0	0.00699232	-1.00397	PREDICTED: protein WAX2 isoform 2 [Vitis vinifera]
		c224107.graph_c0	8.81009e-10	1.53425	acyl carrier protein I precursor [Spinacia oleracea]
		c223359.graph_c0	7.72522e-34	1.53238	PREDICTED: long chain acyl-CoA synthetase 7, peroxisomal-like [Solanum lycopersicum]
		c232220.graph_c1	3.92651e-18	-1.19586	3-ketoacyl-CoA synthase [Theobroma cacao]
		c240349.graph_c0	1.86553e-14	3.40103	fatty acid desaturase, putative [Ricinus communis]
		c230873.graph_c0	0.000107822	-1.80321	ACP-stearoyl desaturase [Bassia scoparia]
		c235225.graph_c0	6.60717e-06	1.16617	Biotin carboxyl carrier protein subunit of of Het-ACCase (BCCP1) [Ricinus communis]
		c229227.graph_c0	3.75122e-37	2.54434	hypothetical protein VITISV_017588 [Vitis vinifera]
		c237844.graph_c0	3.8803e-51	1.84405	predicted protein [Arabidopsis lyrata subsp. lyrata]
Cellular Component	fatty acid elongase complex (GO:0009923)	c228318.graph_c0	1.88898e-33	1.53497	enoyl-CoA reductase [Dianthus caryophyllus]
		c226217.graph_c0	1.29387e-14	1.8389	PREDICTED: very-long-chain (3R)-3-hydroxyacyl-[acyl-carrier protein] dehydratase PASTICCINO 2-like [Solanum lycopersicum]
	omega-3 fatty acid desaturase activity (GO:0042389)	c231818.graph_c0	1.14442e-36	1.56703	chloroplast omega-3 desaturase [Portulaca oleracea]
	ACP phosphopantetheine attachment site binding involved in fatty acid biosynthetic process (GO:0000036)	c226286.graph_c0	2.88129e-05	1.01	predicted protein [Populus trichocarpa]
		c224107.graph_c0	8.81009e-10	1.53425	acyl carrier protein I precursor [Spinacia oleracea]
	long-chain fatty acid-CoA ligase activity (GO:0004467)	c229213.graph_c0	7.01774e-53	2.17704	PREDICTED: long chain acyl-CoA synthetase 2 [Vitis vinifera]
		c223359.graph_c0	7.72522e-34	1.53238	PREDICTED: long chain acyl-CoA synthetase 7, peroxisomal-like [Solanum lycopersicum]
	very long-chain fatty acid-CoA ligase activity (GO:0031957)	c229213.graph_c0	7.01774e-53	2.17704	PREDICTED: long chain acyl-CoA synthetase 2 [Vitis vinifera]
	fatty acid alpha-hydroxylase activity (GO:0080132)	c233109.graph_c0	8.66603e-33	2.07379	Fatty acid hydroxylase 1 isoform 1 [Theobroma cacao]
	omega-6 fatty acid desaturase activity (GO:0045485)	c228418.graph_c0	7.07951e-07	1.81986	RecName: Full=Omega-6 fatty acid desaturase, chloroplastic; Flags: Precursor
	fatty acid elongase activity (GO:0009922)	c228318.graph_c0	1.88898e-33	1.53497	enoyl-CoA reductase [Dianthus caryophyllus]
