# Supplementary material for: Transcriptomic profiling of genes in matured dimorphic seeds of euhalophyte Suaeda salsa
Source: BMC Genomics. 2017 Sep 13;18:727. doi: 10.1186/s12864-017-4104-9 (PMC5598043; doi:10.1186/s12864-017-4104-9)
Supplement: Supplementary file 5 — DEGs in the biosynthesis of the unsaturated fatty acid pathway. (XLS 10 kb) [file 12864_2017_4104_MOESM5_ESM.xls]

## Sheet: Sheet1
		DEGs in the biosynthesis of the unsaturated fatty acid pathway
	The ID number of gene	FDR	log2FC	Annotation
K00059	c218961.graph_c0	0.00733157	-2.47043	NADP-dependent mannitol dehydrogenase [Alternaria alternata]
K10703	c226217.graph_c0	1.29387e-14	1.8389	PREDICTED: very-long-chain (3R)-3-hydroxyacyl-[acyl-carrier protein] dehydratase PASTICCINO 2-like [Solanum lycopersicum]
K10258	c221288.graph_c0	3.35866e-09	2.09837	PREDICTED: very-long-chain enoyl-CoA reductase-like [Cicer arietinum]
	c228318.graph_c0	1.88898e-33	1.53497	enoyl-CoA reductase [Dianthus caryophyllus]
K03921	c230873.graph_c0	0.000107822	-1.80321	ACP-stearoyl desaturase [Bassia scoparia]
K00507	c228075.graph_c0	0.0041431	-1.65551	PREDICTED: palmitoyl-monogalactosyldiacylglycerol delta-7 desaturase, chloroplastic-like [Glycine max]
K10255	c228418.graph_c0	7.07951e-07	1.81986	RecName: Full=Omega-6 fatty acid desaturase, chloroplastic; Flags: Precursor
K10257	c231818.graph_c0	1.14442e-36	1.56703	chloroplast omega-3 desaturase [Portulaca oleracea]
K00232	c159319.graph_c0	9.71668e-33	1.44867	PREDICTED: acyl-coenzyme A oxidase 3, peroxisomal [Vitis vinifera]
K07513	c221071.graph_c0	3.06603e-35	1.86477	3-ketoacyl-CoA thiolase 2 [Arabidopsis thaliana]
