# Supplementary material for: Transcriptomic profiling of genes in matured dimorphic seeds of euhalophyte Suaeda salsa
Source: BMC Genomics. 2017 Sep 13;18:727. doi: 10.1186/s12864-017-4104-9 (PMC5598043; doi:10.1186/s12864-017-4104-9)
Supplement: Supplementary file 6 — DEGs related to osmotic regulation substances according to GO function annotation. (XLS 57 kb) [file 12864_2017_4104_MOESM6_ESM.xls]

## Sheet: Sheet1
		DEGs related to osmotic regulation substances according to GO function annotation
		GO Functions annotation	The ID number of gene	FDR	log2FC	Annotation
betaine
	Biological Process	glycine betaine biosynthetic process from choline (GO:0019285)	c226534.graph_c0	5.2603e-20	1.11014	betaine aldehyde dehydrogenase protein [Kalidium foliatum]
			c231048.graph_c0	8.74051e-31	1.74916	betaine aldehyde dehydrogenase [Suaeda liaotungensis]
	Molecular Function	betaine-aldehyde dehydrogenase activity (GO:0008802)	c231048.graph_c0	8.74051e-31	1.74916	betaine aldehyde dehydrogenase [Suaeda liaotungensis]
			c226534.graph_c0	5.2603e-20	1.11014	betaine aldehyde dehydrogenase protein [Kalidium foliatum]
proline
	Biological Process	peptidyl-proline hydroxylation to 4-hydroxy-L-proline (GO:0018401)	c232054.graph_c0	3.50013e-10	1.54997	prolyl 4-hydroxylase [Dianthus caryophyllus]
			c218639.graph_c0	4.04363e-12	1.12777	PREDICTED: prolyl 4-hydroxylase subunit alpha-2 [Vitis vinifera]
		proline catabolic process to glutamate (GO:0010133)	c237798.graph_c1	4.05951e-34	1.51293	RecName: Full=Probable aldehyde dehydrogenase; AltName: Full=Flax-inducible sequence 1
		proline transport (GO:0015824)	c235884.graph_c0	1.95356e-15	-1.08132	Purple acid phosphatase 18 [Theobroma cacao]
			c240819.graph_c0	0.00200258	1.03462	hypothetical protein PRUPE_ppa003639mg [Prunus persica]
			c238760.graph_c0	5.89456e-21	1.33925	unnamed protein product [Vitis vinifera]
			c238549.graph_c0	1.3031e-10	1.53868	Peptide transporter 1 isoform 1 [Theobroma cacao]
			c222719.graph_c0	9.42441e-08	1.9554	Ribonuclease 1 [Theobroma cacao]
			c226075.graph_c0	4.6563e-28	-1.32654	PREDICTED: uncharacterized protein LOC100262760 [Vitis vinifera]
			c238545.graph_c0	2.20744e-06	2.25925	pectin methylesterase 4 [Gossypium hirsutum]
		proline transmembrane transport (GO:0035524)	c231973.graph_c1	7.91814e-15	-2.28043	betaine/proline transporter [Beta vulgaris]
	Molecular Function	procollagen-proline 4-dioxygenase activity (GO:0004656)	c218639.graph_c0	4.04363e-12	1.12777	PREDICTED: prolyl 4-hydroxylase subunit alpha-2 [Vitis vinifera]
			c232054.graph_c0	3.50013e-10	1.54997	prolyl 4-hydroxylase [Dianthus caryophyllus]
		L-proline transmembrane transporter activity (GO:0015193)	c231973.graph_c1	7.91814e-15	-2.28043	betaine/proline transporter [Beta vulgaris]
		proline-tRNA ligase activity (GO:0004827)	c220622.graph_c0	2.80311e-28	1.33533	PREDICTED: bifunctional aminoacyl-tRNA synthetase [Vitis vinifera]
sodium
	Biological Process	sodium ion transport (GO:0006814)	c231409.graph_c0	1.36572e-13	1.5641	RecName: Full=Dicarboxylate transporter 1, chloroplastic; Short=SODIT1; AltName: Full=2-oxoglutarate/malate translocator; Flags: Precursor
			c238803.graph_c0	0.000602281	1.16251	putative Na+/H+ antiporter [Suaeda japonica]
			c238981.graph_c1	6.27614e-17	2.24841	CAX [Suaeda salsa]
			c235960.graph_c0	1.23727e-06	1.41147	PREDICTED: K(+) efflux antiporter 5 [Vitis vinifera]
			c236495.graph_c0	1.85451e-54	-2.07663	putative vacuolar Na+/H+ antiporter [Suaeda corniculata]
			c238803.graph_c1	1.27971e-18	1.15345	putative Na+/H+ antiporter [Suaeda japonica]
		sodium ion transmembrane transport (GO:0035725)	c237543.graph_c0	0.00270204	-1.01451	Cation/H+ exchanger 18 [Theobroma cacao]
			c226461.graph_c0	0.00344991	1.06176	Transmembrane domain protein isoform 1 [Theobroma cacao]
			c241634.graph_c0	2.73041e-08	-1.83691	hypothetical protein VITISV_011217 [Vitis vinifera]
	Molecular Function	sodium:dicarboxylate symporter activity (GO:0017153)	c241634.graph_c0	2.73041e-08	-1.83691	hypothetical protein VITISV_011217 [Vitis vinifera]
			c233860.graph_c0	1.53711e-20	1.4921	amino acid transporter [Populus trichocarpa]
		sodium:hydrogen antiporter activity (GO:0015385)	c237543.graph_c0	0.00270204	-1.01451	Cation/H+ exchanger 18 [Theobroma cacao]
			c236495.graph_c0	1.85451e-54	-2.07663	putative vacuolar Na+/H+ antiporter [Suaeda corniculata]
		bile acid:sodium symporter activity (GO:0008508)	c226461.graph_c0	0.00344991	1.06176	Transmembrane domain protein isoform 1 [Theobroma cacao]
		calcium:sodium antiporter activity (GO:0005432)	c224486.graph_c0	4.51351e-26	1.27828	sodium/calcium exchanger protein [Dianthus caryophyllus]
chloride
	Biological Process	chloride transport (GO:0006821)	c233753.graph_c0	2.0751e-08	2.81306	Voltage-gated chloride channel family protein isoform 1 [Theobroma cacao]
			c233673.graph_c0	3.60266e-05	1.25866	hypothetical protein VITISV_004413 [Vitis vinifera]
			c237117.graph_c0	1.61722e-50	2.28591	Chloride channel protein CLC-c [Medicago truncatula]
	Molecular Function	voltage-gated chloride channel activity (GO:0005247)	c237117.graph_c0	1.61722e-50	2.28591	Chloride channel protein CLC-c [Medicago truncatula]
			c233753.graph_c0	2.0751e-08	2.81306	Voltage-gated chloride channel family protein isoform 1 [Theobroma cacao]
			c233673.graph_c0	3.60266e-05	1.25866	hypothetical protein VITISV_004413 [Vitis vinifera]
potassium
	Biological Process	potassium ion transmembrane transport (GO:0071805)	c234462.graph_c2	2.07682e-14	1.71118	putative potassium transporter HAK1p [Mesembryanthemum crystallinum]
			c231394.graph_c0	7.60104e-19	-1.67044	PREDICTED: probable potassium transporter 13-like [Vitis vinifera]
			c223309.graph_c0	1.42401e-23	1.24486	putative potassium transporter KUP3, partial [Alternanthera philoxeroides]
			c233478.graph_c0	5.29391e-31	2.4919	Outward rectifying K+ channel isoform 1 [Theobroma cacao]
			c235960.graph_c0	1.23727e-06	1.41147	PREDICTED: K(+) efflux antiporter 5 [Vitis vinifera]
			c233888.graph_c0	2.53288e-07	Inf	Potassium transporter family protein isoform 2 [Theobroma cacao]
			c234462.graph_c1	6.60717e-06	1.75423	putative potassium transporter HAK1p [Mesembryanthemum crystallinum]
		potassium ion transport (GO:0006813)	c234579.graph_c0	3.8592e-15	1.09152	PREDICTED: probable cyclic nucleotide-gated ion channel 17-like [Vitis vinifera]
			c226533.graph_c0	0.00165795	-1.47955	hypothetical protein PRUPE_ppa019306mg [Prunus persica]
			c237776.graph_c0	0.00409144	-1.523	putative potassium channel protein Mkt1p [Mesembryanthemum crystallinum]
		cellular potassium ion homeostasis (GO:0030007)	c239663.graph_c0	5.01963e-64	2.28079	AT2G44750 [Arabidopsis thaliana]
		high-affinity potassium ion import (GO:0010163)	c238803.graph_c0	0.000602281	1.16251	putative Na+/H+ antiporter [Suaeda japonica]
		cellular response to potassium ion starvation (GO:0051365)	c225842.graph_c0	3.84418e-93	3.74036	1-aminocyclopropane-1-carboxylate [Theobroma cacao]
	Cellular Component	voltage-gated potassium channel complex (GO:0008076)	c226533.graph_c0	0.00165795	-1.47955	hypothetical protein PRUPE_ppa019306mg [Prunus persica]
	Molecular Function	voltage-gated potassium channel activity (GO:0005249)	c234579.graph_c0	3.8592e-15	1.09152	PREDICTED: probable cyclic nucleotide-gated ion channel 17-like [Vitis vinifera]
			c226533.graph_c0	0.00165795	-1.47955	hypothetical protein PRUPE_ppa019306mg [Prunus persica]
			c237776.graph_c0	0.00409144	-1.523	putative potassium channel protein Mkt1p [Mesembryanthemum crystallinum]
		calcium-activated potassium channel activity (GO:0015269)	c239663.graph_c0	5.01963e-64	2.28079	AT2G44750 [Arabidopsis thaliana]
		potassium ion transmembrane transporter activity (GO:0015079)	c234462.graph_c2	2.07682e-14	1.71118	putative potassium transporter HAK1p [Mesembryanthemum crystallinum]
			c231394.graph_c0	7.60104e-19	-1.67044	PREDICTED: probable potassium transporter 13-like [Vitis vinifera]
			c223309.graph_c0	1.42401e-23	1.24486	putative potassium transporter KUP3, partial [Alternanthera philoxeroides]
			c233888.graph_c0	2.53288e-07	Inf	Potassium transporter family protein isoform 2 [Theobroma cacao]
			c234462.graph_c1	6.60717e-06	1.75423	putative potassium transporter HAK1p [Mesembryanthemum crystallinum]
		potassium:hydrogen antiporter activity (GO:0015386)	c235960.graph_c0	1.23727e-06	1.41147	PREDICTED: K(+) efflux antiporter 5 [Vitis vinifera]
		inward rectifier potassium channel activity (GO:0005242)	c235409.graph_c0	1.53274e-14	1.79941	Cyclic nucleotide-gated ion channel, putative [Ricinus communis]
		outward rectifier potassium channel activity (GO:0015271)	c233703.graph_c0	1.21502e-15	-1.07557	Ca2+ activated outward rectifying K+ channel 6 isoform 1 [Theobroma cacao]
			c239663.graph_c0	5.01963e-64	2.28079	AT2G44750 [Arabidopsis thaliana]
		potassium ion binding (GO:0030955)	c187923.graph_c0	1.53968e-21	1.22028	Pyruvate kinase family protein isoform 1 [Theobroma cacao]
			c231149.graph_c0	2.06856e-23	1.22762	PREDICTED: pyruvate kinase, cytosolic isozyme-like [Glycine max]
			c224025.graph_c0	1.12944e-17	1.10049	PREDICTED: pyruvate kinase isozyme A, chloroplastic isoform 1 [Vitis vinifera]
		potassium channel activity (GO:0005267)	c233478.graph_c0	5.29391e-31	2.4919	Outward rectifying K+ channel isoform 1 [Theobroma cacao]
calcium
	Biological Process	calcium-mediated signaling (GO:0019722)	c224081.graph_c0	5.70203e-08	1.22661	hypothetical protein PRUPE_ppa005480mg [Prunus persica]
			c221158.graph_c0	5.61871e-08	-3.35586	PREDICTED: CBL-interacting serine/threonine-protein kinase 14-like [Fragaria vesca subsp. vesca]
			c229358.graph_c0	3.12273e-14	-1.61963	PREDICTED: heat shock protein 83-like isoform 2 [Vitis vinifera]
			c236245.graph_c0	9.79837e-05	-3.1841	hypothetical protein PRUPE_ppa004537mg [Prunus persica]
			c213015.graph_c0	0.000254655	1.53655	unknown [Lotus japonicus]
			c217659.graph_c0	1.84805e-14	2.8015	Rapid alkalinization factor [Medicago truncatula]
			c228111.graph_c0	2.216e-28	2.97945	PREDICTED: pyruvate dehydrogenase E1 component subunit beta, mitochondrial-like [Cucumis sativus]
			c227184.graph_c1	0.00140033	1.26148	glutamate-gated kainate-type ion channel receptor subunit GluR5 [Populus trichocarpa]
			c232932.graph_c1	2.6909e-13	1.46477	phosphoethanolamine N-methyltransferase [Atriplex canescens]
			c236877.graph_c0	1.43328e-20	2.14042	Presenilin-1 [Theobroma cacao]
			c226790.graph_c0	1.67507e-17	1.03008	hypothetical protein PRUPE_ppa006659mg [Prunus persica]
		calcium ion homeostasis (GO:0055074)	c230420.graph_c0	1.27311e-24	1.25039	RecName: Full=Calreticulin; Flags: Precursor
			c224486.graph_c0	4.51351e-26	1.27828	sodium/calcium exchanger protein [Dianthus caryophyllus]
		cellular response to calcium ion (GO:0071277)	c237364.graph_c0	8.31638e-25	1.87595	unnamed protein product [Thellungiella halophila]
		calcium ion transport (GO:0006816)	c226113.graph_c1	4.84276e-08	1.55271	plasma membrane major intrinsic protein 1 [Beta vulgaris]
			c233692.graph_c1	6.76411e-16	1.75413	PREDICTED: vesicle-associated membrane protein 711-like [Cicer arietinum]
			c231279.graph_c0	6.27321e-33	2.97437	cysteine protease [Salix matsudana]
			c212787.graph_c0	6.46275e-07	1.39754	vacuolar ATPase subunit e-like [Mesembryanthemum crystallinum]
			c210640.graph_c0	2.29125e-18	1.07171	PREDICTED: transcription factor Pur-alpha 1-like [Fragaria vesca subsp. vesca]
			c233839.graph_c0	3.03431e-10	-1.00335	predicted protein [Populus trichocarpa]
			c218622.graph_c0	3.0434e-40	1.62037	RecName: Full=Triosephosphate isomerase, chloroplastic; Short=TIM; Short=Triose-phosphate isomerase; Flags: Precursor
			c228891.graph_c0	0.00739347	1.17763	PREDICTED: pollen-specific protein C13-like [Vitis vinifera]
			c238981.graph_c1	6.27614e-17	2.24841	CAX [Suaeda salsa]
			c222686.graph_c0	2.94087e-29	1.64233	Vacuolar ATP synthase subunit C (VATC) / V-ATPase C subunit / vacuolar proton pump C subunit (DET3) [Theobroma cacao]
			c232202.graph_c0	0.000191912	1.1218	PREDICTED: uncharacterized protein C630.12-like [Solanum lycopersicum]
			c224356.graph_c0	4.73931e-31	1.44905	putative vacuolar ATPase subunit H protein [Suaeda salsa]
			c237630.graph_c0	7.18443e-31	-1.3979	ubiquitin-protein ligase, putative [Ricinus communis]
			c231663.graph_c0	6.7177e-11	1.55051	PREDICTED: post-GPI attachment to proteins factor 3 isoform 1 [Vitis vinifera]
			c239663.graph_c0	5.01963e-64	2.28079	AT2G44750 [Arabidopsis thaliana]
			c228357.graph_c0	4.44981e-15	1.46212	PREDICTED: chitinase-like protein 1-like [Fragaria vesca subsp. vesca]
			c215796.graph_c0	1.8391e-36	1.63401	V-type ATPase subunit A [Salicornia europaea]
			c228318.graph_c0	1.88898e-33	1.53497	enoyl-CoA reductase [Dianthus caryophyllus]
			c235083.graph_c1	4.35542e-34	1.53525	putative vacuolar ATPase subunit 100 kDa subunit [Mesembryanthemum crystallinum]
			c155825.graph_c0	0.000870082	1.21453	uncharacterized protein LOC100499892 [Glycine max]
			c232202.graph_c1	3.11327e-12	1.64079	Calcineurin-like metallo-phosphoesterase superfamily protein, putative isoform 3, partial [Theobroma cacao]
			c235226.graph_c3	1.43328e-05	-2.39745	calcium-transporting atpase 4, endoplasmic reticulum-type, putative [Ricinus communis]
			c233265.graph_c0	1.35695e-15	1.3959	hypothetical protein PRUPE_ppa011640mg [Prunus persica]
			c224454.graph_c0	2.22518e-60	2.13611	COBRA-like extracellular glycosyl-phosphatidyl inositol-anchored protein family isoform 2 [Theobroma cacao]
			c125510.graph_c0	1.68425e-19	1.09395	PREDICTED: 66 kDa stress protein-like [Fragaria vesca subsp. vesca]
			c219234.graph_c0	1.40309e-21	1.42982	PREDICTED: vacuolar cation/proton exchanger 2-like [Fragaria vesca subsp. vesca]
			c236790.graph_c0	1.16127e-41	1.64648	endoplasmic reticulum [ER]-type calcium ATPase [Populus trichocarpa]
		response to calcium ion (GO:0051592)	c238981.graph_c1	6.27614e-17	2.24841	CAX [Suaeda salsa]
		cellular calcium ion homeostasis (GO:0006874)	c238981.graph_c1	6.27614e-17	2.24841	CAX [Suaeda salsa]
			c241766.graph_c0	1.20555e-20	1.13053	RecName: Full=Phosphoglucomutase, cytoplasmic; Short=PGM; AltName: Full=Glucose phosphomutase
			c227184.graph_c1	0.00140033	1.26148	glutamate-gated kainate-type ion channel receptor subunit GluR5 [Populus trichocarpa]
		calcium ion import (GO:0070509)	c236623.graph_c0	1.47612e-16	1.42588	PREDICTED: protein MID1-COMPLEMENTING ACTIVITY 1-like [Fragaria vesca subsp. vesca]
		calcium ion transmembrane transport (GO:0070588)	c235409.graph_c0	1.53274e-14	1.79941	Cyclic nucleotide-gated ion channel, putative [Ricinus communis]
			c240506.graph_c0	5.38095e-16	-2.88104	hypothetical protein VITISV_029568 [Vitis vinifera]
			c239100.graph_c0	2.12965e-52	2.97063	PREDICTED: putative calcium-transporting ATPase 11, plasma membrane-type-like [Fragaria vesca subsp. vesca]
			c238824.graph_c1	3.13599e-59	2.29326	PREDICTED: calcium-transporting ATPase 1, chloroplastic-like [Glycine max]
			c227184.graph_c1	0.00140033	1.26148	glutamate-gated kainate-type ion channel receptor subunit GluR5 [Populus trichocarpa]
	Molecular Function	calcium channel activity (GO:0005262)	c238824.graph_c1	3.13599e-59	2.29326	PREDICTED: calcium-transporting ATPase 1, chloroplastic-like [Glycine max]
			c235409.graph_c0	1.53274e-14	1.79941	Cyclic nucleotide-gated ion channel, putative [Ricinus communis]
			c227184.graph_c1	0.00140033	1.26148	glutamate-gated kainate-type ion channel receptor subunit GluR5 [Populus trichocarpa]
		calcium-activated potassium channel activity (GO:0015269)	c239663.graph_c0	5.01963e-64	2.28079	AT2G44750 [Arabidopsis thaliana]
		calcium-transporting ATPase activity (GO:0005388)	c238824.graph_c1	3.13599e-59	2.29326	PREDICTED: calcium-transporting ATPase 1, chloroplastic-like [Glycine max]
			c240506.graph_c0	5.38095e-16	-2.88104	hypothetical protein VITISV_029568 [Vitis vinifera]
			c235226.graph_c3	1.43328e-05	-2.39745	calcium-transporting atpase 4, endoplasmic reticulum-type, putative [Ricinus communis]
			c239100.graph_c0	2.12965e-52	2.97063	PREDICTED: putative calcium-transporting ATPase 11, plasma membrane-type-like [Fragaria vesca subsp. vesca]
			c236790.graph_c0	1.16127e-41	1.64648	endoplasmic reticulum [ER]-type calcium ATPase [Populus trichocarpa]
		calcium-dependent protein kinase C activity (GO:0004698)	c237228.graph_c0	4.62283e-34	2.03691	calcium dependent protein kinase 3 [Chenopodium album]
		calcium:sodium antiporter activity (GO:0005432)	c224486.graph_c0	4.51351e-26	1.27828	sodium/calcium exchanger protein [Dianthus caryophyllus]
		calcium-dependent phospholipid binding (GO:0005544)	c235763.graph_c0	1.04111e-67	-3.25507	PREDICTED: annexin D5-like [Solanum lycopersicum]
		calcium ion binding (GO:0005509)	c239589.graph_c0	0.00871044	-1.3458	calcineurin B, putative [Ricinus communis]
			c232970.graph_c0	9.21428e-33	1.70829	alpha amylase
			c210778.graph_c0	3.64497e-54	-2.20339	caleosin [Ficus pumila var. awkeotsang]
			c225425.graph_c0	7.91992e-44	-2.53789	predicted protein [Populus trichocarpa]
			c238517.graph_c0	0.000406576	1.76099	calmcium/calmodulin-dependent protein kinase CDPK2 [Beta vulgaris subsp. vulgaris]
			c208893.graph_c0	0.000278139	-4.07574	hypothetical protein COCHEDRAFT_1128600 [Bipolaris maydis C5]
			c223616.graph_c1	0.00086559	1.68184	phospholipase C [Spinacia oleracea]
			c232757.graph_c0	4.5751e-07	-1.34872	predicted protein [Populus trichocarpa]
			c234536.graph_c0	3.24943e-26	1.42374	unnamed protein product [Vitis vinifera]
			c235763.graph_c0	1.04111e-67	-3.25507	PREDICTED: annexin D5-like [Solanum lycopersicum]
			c232222.graph_c0	1.07131e-19	1.39592	PREDICTED: calcium-dependent protein kinase 1-like [Solanum lycopersicum]
			c240233.graph_c1	4.728e-114	3.14488	PREDICTED: phospholipase D alpha 1-like [Glycine max]
			c238512.graph_c0	2.60471e-08	1.55028	Phosphatidylinositol-speciwc phospholipase C4 [Theobroma cacao]
			c228283.graph_c0	3.44323e-16	2.12973	23 kDa precursor protein of the oxygen-evolving complex [Salicornia europaea]
			c223616.graph_c0	5.65293e-08	1.95549	phospholipase C [Spinacia oleracea]
			c236101.graph_c1	4.17578e-27	-1.71725	calcium-dependent protein kinase, partial [Haloxylon ammodendron]
			c230420.graph_c0	1.27311e-24	1.25039	RecName: Full=Calreticulin; Flags: Precursor
			c214531.graph_c0	5.02384e-20	1.30612	predicted protein [Populus trichocarpa]
			c226530.graph_c0	3.17453e-19	1.29671	RecName: Full=Phospholipase D alpha 1; Short=PLD alpha 1; AltName: Full=Choline phosphatase 1; AltName: Full=Phosphatidylcholine-hydrolyzing phospholipase D 1
			c221103.graph_c0	2.22653e-05	1.33895	Calcium-binding EF hand family protein [Theobroma cacao]
			c240030.graph_c0	1.12885e-05	1.15586	calcium-dependent protein kinase, putative [Ricinus communis]
			c230472.graph_c0	2.10814e-06	1.83943	PsbP-like protein 2 [Arabidopsis thaliana]
			c224508.graph_c0	0.000375548	-3.05469	calmodulin [Talaromyces stipitatus ATCC 10500]
			c224963.graph_c0	0.000630486	2.02266	16 kDa precursor protein of the oxygen-evolving complex [Salicornia europaea]
			c233478.graph_c0	5.29391e-31	2.4919	Outward rectifying K+ channel isoform 1 [Theobroma cacao]
			c169759.graph_c0	1.52941e-11	1.11376	Endoplasmic reticulum mannosyl-oligosaccharide 1,2-alpha-mannosidase isoform 2 [Theobroma cacao]
			c229056.graph_c1	1.41947e-12	1.74624	Phosphatidylserine decarboxylase 2 isoform 1 [Theobroma cacao]
			c227901.graph_c0	0.000607947	1.49623	PREDICTED: probable calcium-binding protein CML27-like isoform 1 [Glycine max]
			c239201.graph_c0	1.43271e-17	1.13309	PREDICTED: mannosyl-oligosaccharide 1,2-alpha-mannosidase MNS1-like [Vitis vinifera]
			c235073.graph_c0	1.35823e-32	-1.43453	Fimbrin 1 [Theobroma cacao]
			c224155.graph_c0	0.000849713	-1.16571	predicted protein [Populus trichocarpa]
			c239729.graph_c0	1.74661e-06	-1.10587	hypothetical protein PRUPE_ppa006402mg [Prunus persica]
			c230224.graph_c1	5.85932e-07	1.73002	PREDICTED: LOW QUALITY PROTEIN: alpha-amylase 3, chloroplastic-like [Cucumis sativus]
			c229874.graph_c0	2.65671e-15	-1.65882	Thylakoid lumenal 29.8 kDa protein, chloroplast precursor, putative [Ricinus communis]
			c239568.graph_c0	5.14246e-06	-1.11471	hypothetical protein VITISV_020586 [Vitis vinifera]
			c238032.graph_c0	5.28856e-07	1.14758	predicted protein [Populus trichocarpa]
			c226634.graph_c2	4.85507e-61	-2.18152	Vacuolar sorting receptor 1 precursor, putative [Ricinus communis]
			c239370.graph_c1	9.65978e-23	-3.46092	hypothetical protein PRUPE_ppa013112mg [Prunus persica]
			c218473.graph_c0	8.41398e-10	1.11377	hypothetical protein VITISV_038348 [Vitis vinifera]
			c231359.graph_c1	7.4142e-10	2.09215	33 kDa precursor protein of the oxygen-evolving complex [Salicornia europaea]
			c238856.graph_c0	5.95131e-32	1.91272	Calcium-binding EF-hand family protein [Theobroma cacao]
			c233514.graph_c0	2.52576e-28	1.69711	Mitochondrial substrate carrier family protein isoform 1 [Theobroma cacao]
			c228471.graph_c0	3.97833e-31	2.37691	Calcium-binding EF-hand family protein [Theobroma cacao]
			c224486.graph_c0	4.51351e-26	1.27828	sodium/calcium exchanger protein [Dianthus caryophyllus]
			c237228.graph_c0	4.62283e-34	2.03691	calcium dependent protein kinase 3 [Chenopodium album]
			c227373.graph_c0	1.59313e-17	2.25336	Calcium-binding EF hand family protein [Theobroma cacao]
			c236681.graph_c2	5.80352e-26	-1.46422	diacylglycerol kinase, theta, putative [Ricinus communis]
			c222366.graph_c0	4.10991e-18	2.01546	PsbP-like protein 1 isoform 1 [Theobroma cacao]
		calcium-dependent protein serine/threonine phosphatase activity (GO:0004723)	c240030.graph_c0	1.12885e-05	1.15586	calcium-dependent protein kinase, putative [Ricinus communis]
		calcium:hydrogen antiporter activity (GO:0015369)	c238981.graph_c1	6.27614e-17	2.24841	CAX [Suaeda salsa]
			c219234.graph_c0	1.40309e-21	1.42982	PREDICTED: vacuolar cation/proton exchanger 2-like [Fragaria vesca subsp. vesca]
