# Supplementary material for: Transcriptomic profiling of genes in matured dimorphic seeds of euhalophyte Suaeda salsa
Source: BMC Genomics. 2017 Sep 13;18:727. doi: 10.1186/s12864-017-4104-9 (PMC5598043; doi:10.1186/s12864-017-4104-9)
Supplement: Supplementary file 7 — DEGs related to plant hormones according to GO function annotation. (XLS 118 kb) [file 12864_2017_4104_MOESM7_ESM.xls]

## Sheet: Sheet1
		DEGs related to plant hormones according to GO function annotation
		GO Functions annotation	The ID number of gene	FDR	log2FC	Annotation
gibberellin
	Biological Process	response to gibberellin (GO:0009739)	c232970.graph_c0	9.21428e-33	1.70829	alpha amylase
			c227050.graph_c0	3.15135e-41	-3.30736	PREDICTED: gibberellin-regulated protein 9 [Vitis vinifera]
			c228119.graph_c1	3.63902e-06	3.81468	putative gibberellin-regulated GAST1-like protein [Stenocereus gummosus]
			c241806.graph_c0	6.42083e-12	-2.92902	GAST-like protein [Litchi chinensis]
			c227371.graph_c0	2.89511e-11	-2.42377	PREDICTED: transcription factor MYB1R1 isoform 2 [Vitis vinifera]
			c225971.graph_c0	3.85143e-05	1.03327	putative MYB domain protein 94 [Beta vulgaris]
			c235762.graph_c2	9.28157e-36	-1.50817	Homeodomain-like superfamily protein isoform 2 [Theobroma cacao]
			c221118.graph_c0	9.0339e-08	1.28767	PREDICTED: vesicle-associated protein 4-2 [Vitis vinifera]
			c233090.graph_c0	3.25312e-06	-2.73483	hypothetical protein PRUPE_ppa012528mg [Prunus persica]
		gibberellin biosynthetic process (GO:0009686)	c235374.graph_c0	4.9971e-21	-1.33088	PREDICTED: ent-copalyl diphosphate synthase, chloroplastic [Vitis vinifera]
			c218153.graph_c0	3.61471e-40	-1.80973	PREDICTED: putative ETHYLENE INSENSITIVE 3-like 4 protein-like [Glycine max]
			c234472.graph_c0	1.33482e-09	1.04935	ent-kaurenoic acid oxidase [Pyrus communis]
			c236362.graph_c3	4.73269e-08	1.69685	uncharacterized protein LOC100500120 [Glycine max]
			c224155.graph_c0	0.000849713	-1.16571	predicted protein [Populus trichocarpa]
			c204176.graph_c0	5.36182e-21	1.20785	PREDICTED: staphylococcal nuclease domain-containing protein 1 [Vitis vinifera]
			c240821.graph_c0	43.105	1.1632	Myosin-1 GN=MZE19.1 OS=Arabidopsis thaliana (Mouse-ear cress) PE=2 SV=1	PREDICTED: myosin-J heavy chain-like [Vitis vinifera]
			c224852.graph_c0	46.7365	1.56868	Chloroplast stem-loop binding protein of 41 kDa b, chloroplastic (Precursor) GN=T31J12.6 OS=Arabidopsis thaliana (Mouse-ear cress) PE=1 SV=1	PREDICTED: uncharacterized protein At1g09340, chloroplastic [Vitis vinifera]
		gibberellin metabolic process (GO:0009685)	c125559.graph_c0	2.71187e-07	-4.47324	gibberellin 2-oxidase 1 [Spinacia oleracea]
	Molecular Function	gibberellin 3-beta-dioxygenase activity (GO:0016707)	c241829.graph_c0	4.28704e-08	3.44921	GA 20-oxidase [Paeonia suffruticosa]
			c223973.graph_c1	0.00171077	1.30169	GA20 oxidase [Beta vulgaris]
		gibberellin 2-beta-dioxygenase activity (GO:0045543)	c125559.graph_c0	2.71187e-07	-4.47324	gibberellin 2-oxidase 1 [Spinacia oleracea]
abscisic acid
	Biological Process	regulation of abscisic acid-activated signaling pathway (GO:0009787)	c237680.graph_c0	4.2981e-22	-1.50651	G protein coupled receptor [Theobroma cacao]
		abscisic acid-activated signaling pathway (GO:0009738)	c224329.graph_c0	1.48332e-38	1.64103	PREDICTED: dual specificity protein kinase splA-like [Solanum lycopersicum]
			c237228.graph_c0	4.62283e-34	2.03691	calcium dependent protein kinase 3 [Chenopodium album]
			c236163.graph_c0	2.37918e-06	2.16012	hypothetical protein PRUPE_ppa007987mg [Prunus persica]
			c221158.graph_c0	5.61871e-08	-3.35586	PREDICTED: CBL-interacting serine/threonine-protein kinase 14-like [Fragaria vesca subsp. vesca]
			c237530.graph_c0	4.97425e-07	1.19937	PREDICTED: uncharacterized protein LOC100255378 [Vitis vinifera]
			c222761.graph_c2	7.85639e-35	1.69038	PREDICTED: receptor-like protein kinase-like [Vitis vinifera]
			c240864.graph_c1	1.60206e-16	1.6575	PREDICTED: homeobox-leucine zipper protein ROC3 [Vitis vinifera]
			c241417.graph_c0	4.02716e-51	-2.19636	TolB protein-related isoform 1 [Theobroma cacao]
			c232165.graph_c0	1.92895e-09	-1.4133	ABA-responsive element binding protein 1 [Beta vulgaris subsp. vulgaris]
			c239686.graph_c0	0.00254601	1.94521	Os11g0284900 [Oryza sativa Japonica Group]
			c224957.graph_c0	1.29029e-38	1.61305	hypothetical protein PRUPE_ppa008306mg [Prunus persica]
			c239140.graph_c0	7.57279e-25	1.4845	PREDICTED: protein EIN4 [Vitis vinifera]
			c239664.graph_c0	3.82623e-18	1.27849	PREDICTED: SAL1 phosphatase [Vitis vinifera]
			c222317.graph_c0	1.07682e-21	2.36272	hypothetical protein PRUPE_ppa002868mg [Prunus persica]
			c237584.graph_c0	1.67726e-05	1.76885	hypothetical protein PRUPE_ppa004113mg [Prunus persica]
			c224616.graph_c0	1.0094e-35	-1.59615	hypothetical protein PRUPE_ppa007415mg [Prunus persica]
			c236503.graph_c0	1.17898e-06	2.44903	PREDICTED: EID1-like F-box protein 3-like [Vitis vinifera]
			c236698.graph_c0	7.01628e-19	2.43926	PREDICTED: 12-oxophytodienoate reductase 3-like [Glycine max]
		abscisic acid biosynthetic process (GO:0009688)	c218144.graph_c0	9.85935e-33	1.68199	RecName: Full=Ferredoxin-1, chloroplastic; AltName: Full=Ferredoxin I; Short=Fd I; Flags: Precursor
			c239834.graph_c0	1.93532e-17	1.39243	PREDICTED: pentatricopeptide repeat-containing protein At1g13040, mitochondrial [Vitis vinifera]
			c234714.graph_c0	7.69011e-29	-1.3625	PREDICTED: uncharacterized protein LOC100260777 [Vitis vinifera]
			c230416.graph_c1	8.91129e-80	-4.79775	Nine-cis-epoxycarotenoid dioxygenase 6 [Theobroma cacao]
			c227892.graph_c0	0.00156019	1.43837	2Fe-2S ferredoxin-like superfamily protein [Theobroma cacao]
			c240992.graph_c1	4.69431e-42	1.73017	PREDICTED: aldehyde oxidase 4-like [Vitis vinifera]
		positive regulation of abscisic acid-activated signaling pathway (GO:0009789)	c209106.graph_c1	2.23774e-06	1.00672	protein phosphatase 2A regulatory A subunit [Lolium perenne]
			c221071.graph_c0	3.06603e-35	1.86477	3-ketoacyl-CoA thiolase 2 [Arabidopsis thaliana]
			c238517.graph_c0	0.000406576	1.76099	calmcium/calmodulin-dependent protein kinase CDPK2 [Beta vulgaris subsp. vulgaris]
			c234536.graph_c0	3.24943e-26	1.42374	unnamed protein product [Vitis vinifera]
			c226866.graph_c0	6.92321e-10	2.96584	PREDICTED: abscisic acid receptor PYL8-like [Solanum lycopersicum]
			c239241.graph_c0	1.41095e-05	-1.05444	PREDICTED: E3 ubiquitin-protein ligase SDIR1-like [Vitis vinifera]
			c209106.graph_c0	5.725e-22	1.33659	unnamed protein product [Vitis vinifera]
			c240821.graph_c0	8.61259e-22	1.1632	PREDICTED: myosin-J heavy chain-like [Vitis vinifera]
			c240233.graph_c1	4.728e-114	3.14488	PREDICTED: phospholipase D alpha 1-like [Glycine max]
		cellular response to abscisic acid stimulus (GO:0071215)	c224852.graph_c0	1.30772e-06	1.56868	PREDICTED: uncharacterized protein At1g09340, chloroplastic [Vitis vinifera]
			c227184.graph_c1	0.00140033	1.26148	glutamate-gated kainate-type ion channel receptor subunit GluR5 [Populus trichocarpa]
		response to abscisic acid (GO:0009737)	c232688.graph_c1	2.82406e-37	-1.81804	transcription factor [Cucumis melo]
			c227771.graph_c0	5.23893e-12	1.35534	Golgi snare 12 isoform 1 [Theobroma cacao]
			c223928.graph_c0	2.88319e-43	1.92511	plasma membrane H+-ATPase [Sesuvium portulacastrum]
			c209604.graph_c0	2.04145e-60	-2.03298	GID1-4 [Gossypium hirsutum]
			c221306.graph_c0	1.97273e-83	-2.92148	PREDICTED: protein-L-isoaspartate O-methyltransferase-like [Solanum lycopersicum]
			c228314.graph_c0	7.29629e-05	1.20874	unnamed protein product [Vitis vinifera]
			c226113.graph_c0	3.65124e-07	1.83835	plasma membrane major intrinsic protein 1 [Beta vulgaris]
			c234021.graph_c0	6.0088e-112	2.93134	predicted protein [Populus trichocarpa]
			c231158.graph_c0	7.68433e-13	1.8014	unnamed protein product [Vitis vinifera]
			c229876.graph_c1	6.37656e-18	-2.04269	Heat shock factor 4 [Theobroma cacao]
			c240847.graph_c0	9.35637e-23	-2.8311	ABA Overly-Sensitive 5 isoform 1 [Theobroma cacao]
			c229762.graph_c0	1.64105e-71	2.2553	glycine-rich protein [Citrus unshiu]
			c235363.graph_c0	3.1221e-292	-8.92174	MFT1 [Gossypium barbadense]
			c222336.graph_c0	0.00206258	1.97303	myb-related transcription factor LBM2 [Nicotiana tabacum]
			c224081.graph_c0	5.70203e-08	1.22661	hypothetical protein PRUPE_ppa005480mg [Prunus persica]
			c216122.graph_c0	1.6024e-52	2.05861	PREDICTED: aquaporin PIP2-1-like [Fragaria vesca subsp. vesca]
			c234791.graph_c1	1.51376e-22	1.52718	ferritin [Tamarix androssowii]
			c232970.graph_c0	9.21428e-33	1.70829	alpha amylase
			c210778.graph_c0	3.64497e-54	-2.20339	caleosin [Ficus pumila var. awkeotsang]
			c221874.graph_c0	1.11799e-09	1.67163	peptidyl-prolyl cis-trans isomerase, putative [Ricinus communis]
			c226113.graph_c1	4.84276e-08	1.55271	plasma membrane major intrinsic protein 1 [Beta vulgaris]
			c236886.graph_c1	6.02243e-37	-1.57976	RelA homolog [Suaeda japonica]
			c229742.graph_c0	3.05883e-65	-3.7798	MFT1 [Gossypium barbadense]
			c225371.graph_c0	1.21753e-28	2.82467	predicted protein [Populus trichocarpa]
			c225425.graph_c0	7.91992e-44	-2.53789	predicted protein [Populus trichocarpa]
			c216503.graph_c0	0.000101026	1.16639	unnamed protein product [Vitis vinifera]
			c230931.graph_c0	7.14398e-09	1.11133	conserved hypothetical protein [Ricinus communis]
			c234627.graph_c1	1.65846e-06	2.22685	hypothetical protein PRUPE_ppa024293mg [Prunus persica]
			c226310.graph_c0	1.03792e-29	-2.38398	predicted protein [Populus trichocarpa]
			c233692.graph_c1	6.76411e-16	1.75413	PREDICTED: vesicle-associated membrane protein 711-like [Cicer arietinum]
			c235278.graph_c0	3.11893e-06	1.09576	predicted protein [Populus trichocarpa]
			c237470.graph_c0	6.93317e-06	1.24535	PREDICTED: dihydrosphingosine 1-phosphate phosphatase C823.11 isoform 1 [Vitis vinifera]
			c233105.graph_c0	6.93134e-25	-2.66057	Em protein [Vigna radiata]
			c230963.graph_c0	0.000187517	1.9226	hypothetical protein PRUPE_ppa010420mg [Prunus persica]
			c161474.graph_c0	2.63484e-18	1.36551	PREDICTED: uncharacterized protein At2g37660, chloroplastic-like [Cucumis sativus]
			c233645.graph_c0	7.77952e-12	-4.03683	hypothetical protein PRUPE_ppa026139mg, partial [Prunus persica]
			c227637.graph_c1	9.33197e-27	-3.42495	AP2 domain class transcription factor [Malus domestica]
			c241806.graph_c0	6.42083e-12	-2.92902	GAST-like protein [Litchi chinensis]
			c234830.graph_c0	4.8147e-103	-3.27339	steroleosin [Sesamum indicum]
			c238557.graph_c0	0.00333172	-1.20243	cyclin domain/pentatricopeptide repeat-containing protein [Beta vulgaris subsp. vulgaris]
			c238884.graph_c0	2.32082e-18	1.09153	PREDICTED: aspartic proteinase nepenthesin-1-like [Glycine max]
			c237379.graph_c1	1.09745e-66	-7.92063	galactinol synthase [Brassica napus]
			c236359.graph_c1	1.15333e-56	-2.6097	PREDICTED: uncharacterized protein LOC100249843 [Vitis vinifera]
			c227499.graph_c0	0.000157504	-1.01687	aquaporin [Atriplex canescens]
			c227371.graph_c0	2.89511e-11	-2.42377	PREDICTED: transcription factor MYB1R1 isoform 2 [Vitis vinifera]
			c239718.graph_c1	2.65254e-28	1.51222	hypothetical protein ARALYDRAFT_913715 [Arabidopsis lyrata subsp. lyrata]
			c235079.graph_c1	5.4637e-06	2.16568	chitinase, class V [Nicotiana tabacum]
			c225682.graph_c0	4.59011e-44	-1.77568	GCR2-like 2 isoform 1 [Theobroma cacao]
			c237292.graph_c0	3.34338e-17	1.47489	PREDICTED: protein fluG-like [Vitis vinifera]
			c241226.graph_c1	4.86722e-06	-2.23969	PREDICTED: ABC transporter G family member 29-like [Vitis vinifera]
			c226539.graph_c0	0.0060073	1.70719	putative extensin [Nicotiana tabacum]
			c225971.graph_c0	3.85143e-05	1.03327	putative MYB domain protein 94 [Beta vulgaris]
			c235762.graph_c2	9.28157e-36	-1.50817	Homeodomain-like superfamily protein isoform 2 [Theobroma cacao]
			c238314.graph_c1	8.83455e-05	1.23868	Os04g0186400 [Oryza sativa Japonica Group]
			c241241.graph_c0	0.00191137	1.08352	PREDICTED: serine/threonine-protein kinase-like protein ACR4 [Vitis vinifera]
			c231058.graph_c1	6.5149e-19	-2.00221	PREDICTED: ethylene-responsive transcription factor 4-like [Glycine max]
			c220599.graph_c0	4.69622e-18	1.60578	RecName: Full=Fructose-1,6-bisphosphatase, cytosolic; Short=FBPase; AltName: Full=D-fructose-1,6-bisphosphate 1-phosphohydrolase
			c235743.graph_c0	1.55802e-80	2.378	PREDICTED: salt tolerance-like protein [Vitis vinifera]
			c234998.graph_c0	0.00012181	1.19527	mitogen-activated protein kinase 4 [Nicotiana attenuata]
			c230248.graph_c0	6.53743e-27	1.34213	PREDICTED: BES1/BZR1 homolog protein 4 [Vitis vinifera]
			c228357.graph_c0	4.44981e-15	1.46212	PREDICTED: chitinase-like protein 1-like [Fragaria vesca subsp. vesca]
			c238314.graph_c0	2.45177e-11	1.72998	PREDICTED: probable inorganic phosphate transporter 1-7-like [Vitis vinifera]
			c230659.graph_c0	6.06304e-20	-1.55852	PREDICTED: pentatricopeptide repeat-containing protein At3g49240-like [Solanum lycopersicum]
			c233375.graph_c0	8.58348e-19	-1.50976	AMP deaminase / myoadenylate deaminase, putative isoform 1 [Theobroma cacao]
			c228996.graph_c0	1.64409e-06	2.34893	unnamed protein product [Vitis vinifera]
			c240680.graph_c0	1.17938e-55	-2.17392	PREDICTED: galactinol--sucrose galactosyltransferase [Vitis vinifera]
			c216122.graph_c1	7.41325e-60	2.05561	PREDICTED: aquaporin PIP2-1-like [Solanum lycopersicum]
			c238884.graph_c2	4.60198e-11	1.03126	PREDICTED: aspartic proteinase nepenthesin-1-like [Glycine max]
			c239718.graph_c0	1.70735e-17	1.75288	PREDICTED: uncharacterized protein LOC100257033 [Vitis vinifera]
			c229975.graph_c0	1.49318e-15	-1.27225	PREDICTED: bifunctional dihydroflavonol 4-reductase/flavanone 4-reductase [Vitis vinifera]
			c235610.graph_c0	3.17219e-06	1.29394	PREDICTED: zinc finger protein-like 1 [Vitis vinifera]
			c232430.graph_c0	5.95997e-20	1.54122	hypothetical protein PRUPE_ppa004587mg [Prunus persica]
			c237891.graph_c0	0.00872896	-1.31509	PREDICTED: hydrophobic protein LTI6A-like [Brachypodium distachyon]
			c232231.graph_c0	2.12503e-40	2.12324	predicted protein [Arabidopsis lyrata subsp. lyrata]
			c238332.graph_c0	0.00098892	1.83442	PREDICTED: serine/threonine-protein kinase-like protein CCR1-like [Fragaria vesca subsp. vesca]
			c223044.graph_c0	5.91547e-15	1.49871	hypothetical protein PRUPE_ppa002506mg [Prunus persica]
			c226451.graph_c1	3.30118e-08	1.12151	PREDICTED: uncharacterized protein LOC100261913 [Vitis vinifera]
			c240066.graph_c0	3.95047e-15	-1.69845	MUTL isoform 1 [Theobroma cacao]
		abscisic acid metabolic process (GO:0009687)	c225955.graph_c0	2.76353e-13	1.04479	ABA 8&apos;-hydroxylase [Dianthus caryophyllus]
			c239852.graph_c0	6.08181e-06	-1.25553	Abscisic acid 8&apos;-hydroxylase 2 [Theobroma cacao]
		negative regulation of abscisic acid-activated signaling pathway (GO:0009788)	c227503.graph_c0	1.947e-09	1.23673	unnamed protein product [Vitis vinifera]
			c232099.graph_c0	3.19824e-15	1.30918	Histidine kinase cytokinin receptor isoform 2 [Theobroma cacao]
			c224752.graph_c0	3.18624e-12	1.38977	PREDICTED: protein farnesyltransferase/geranylgeranyltransferase type-1 subunit alpha [Vitis vinifera]
	Molecular Function	(+)-abscisic acid 8'-hydroxylase activity (GO:0010295)	c225955.graph_c0	2.76353e-13	1.04479	ABA 8&apos;-hydroxylase [Dianthus caryophyllus]
			c239852.graph_c0	6.08181e-06	-1.25553	Abscisic acid 8&apos;-hydroxylase 2 [Theobroma cacao]
		abscisic acid binding (GO:0010427)	c238238.graph_c0	0.00848382	1.73942	PREDICTED: abscisic acid receptor PYL8-like [Solanum lycopersicum]
			c237680.graph_c0	4.2981e-22	-1.50651	G protein coupled receptor [Theobroma cacao]
			c235278.graph_c0	3.11893e-06	1.09576	predicted protein [Populus trichocarpa]
			c226866.graph_c0	6.92321e-10	2.96584	PREDICTED: abscisic acid receptor PYL8-like [Solanum lycopersicum]
cytokinin
	Biological Process	cytokinin-activated signaling pathway (GO:0009736)	c232099.graph_c0	3.19824e-15	1.30918	Histidine kinase cytokinin receptor isoform 2 [Theobroma cacao]
			c222984.graph_c0	8.11368e-07	3.04908	aquaglyceroporin [Nicotiana tabacum]
			c220657.graph_c0	2.12523e-17	1.22749	PREDICTED: endoglucanase 24 [Vitis vinifera]
			c237201.graph_c0	7.37819e-17	1.50713	Phosphoglycerate mutase family protein isoform 2 [Theobroma cacao]
			c228367.graph_c1	8.00121e-05	2.3494	putative carboxyl-terminal proteinase [Gossypium hirsutum]
		cytokinin catabolic process (GO:0009823)	c238719.graph_c2	1.12657e-15	-3.18118	Cytokinin dehydrogenase, putative [Ricinus communis]
		response to cytokinin (GO:0009735)	c232765.graph_c0	1.51312e-32	2.00155	endoglucanase [Cucumis melo]
			c236404.graph_c1	8.69572e-21	1.13961	Aspartate aminotransferase 3 [Theobroma cacao]
			c228597.graph_c0	2.18475e-30	-1.79256	SlHDL2 [Silene latifolia]
			c235593.graph_c0	1.84484e-19	1.26938	FKBP-type peptidyl-prolyl cis-trans isomerase family protein isoform 1 [Theobroma cacao]
			c237011.graph_c1	3.07344e-76	2.3733	S-adenosyl-L-methionine-dependent methyltransferases superfamily protein isoform 1 [Theobroma cacao]
			c230192.graph_c0	0.00107248	1.05888	isocitrate dehydrogenase, putative [Ricinus communis]
			c228357.graph_c0	4.44981e-15	1.46212	PREDICTED: chitinase-like protein 1-like [Fragaria vesca subsp. vesca]
			c232765.graph_c1	6.1617e-37	1.66201	endo-1,4-beta-glucanase, putative [Ricinus communis]
			c239201.graph_c0	1.43271e-17	1.13309	PREDICTED: mannosyl-oligosaccharide 1,2-alpha-mannosidase MNS1-like [Vitis vinifera]
			c236404.graph_c2	2.09956e-41	-1.72224	Aspartate aminotransferase 3 [Theobroma cacao]
			c236104.graph_c0	8.98931e-35	1.89906	PREDICTED: probable pectin methyltransferase QUA2-like [Fragaria vesca subsp. vesca]
		cytokinin biosynthetic process (GO:0009691)	c234405.graph_c0	2.27556e-17	2.25202	CBL-interacting protein kinase 7, putative [Theobroma cacao]
			c233914.graph_c0	9.12382e-08	-1.32066	ATP binding protein, putative [Ricinus communis]
			c239721.graph_c1	5.42205e-08	-1.2163	PREDICTED: mismatch repair endonuclease PMS2-like [Vitis vinifera]
		cytokinin metabolic process (GO:0009690)	c238944.graph_c0	0.000249132	1.37967	PREDICTED: uncharacterized protein LOC100244700 [Vitis vinifera]
			c235680.graph_c0	9.596e-32	1.42096	Magnesium-chelatase subunit chlD, chloroplast precursor, putative [Ricinus communis]
			c240128.graph_c0	4.80019e-06	-1.11677	PREDICTED: inter-alpha-trypsin inhibitor heavy chain H3 [Vitis vinifera]
		positive regulation of cytokinin-activated signaling pathway (GO:0080038)	c223981.graph_c0	3.2219e-07	-1.70683	hypothetical protein PRUPE_ppa010465mg [Prunus persica]
	Molecular Function	cytokinin dehydrogenase activity (GO:0019139)	c238719.graph_c2	1.12657e-15	-3.18118	Cytokinin dehydrogenase, putative [Ricinus communis]
auxin
	Biological Process	basipetal auxin transport (GO:0010540)	c232359.graph_c0	5.244e-18	1.20627	PREDICTED: BTB/POZ domain-containing protein NPY1-like isoform 1 [Vitis vinifera]
			c236530.graph_c0	1.88362e-10	-2.14243	PREDICTED: ABC transporter B family member 2 [Vitis vinifera]
			c241022.graph_c0	3.05403e-12	2.53213	PREDICTED: ABC transporter B family member 13-like [Vitis vinifera]
			c210322.graph_c1	2.825e-05	3.15486	Tornado 1 [Theobroma cacao]
			c229230.graph_c0	0.000808568	1.06713	PREDICTED: ABC transporter B family member 29, chloroplastic [Vitis vinifera]
			c241022.graph_c1	9.91776e-08	2.41471	unnamed protein product [Vitis vinifera]
			c241300.graph_c0	1.14234e-08	-1.47817	hypothetical protein M569_12239, partial [Genlisea aurea]
			c238398.graph_c1	7.61394e-17	1.01418	ATP binding cassette subfamily B1 isoform 1 [Theobroma cacao]
			c232323.graph_c0	1.02931e-38	1.77602	cdp-diacylglycerol--glycerol-3-phosphate 3-phosphatidyltransferase, putative [Ricinus communis]
			c233118.graph_c2	5.28287e-30	1.38009	ATP binding cassette subfamily B19 isoform 1 [Theobroma cacao]
		positive regulation of auxin metabolic process (GO:0090355)	c219326.graph_c1	2.83842e-05	1.83097	Walls Are Thin 1 [Theobroma cacao]
		acropetal auxin transport (GO:0010541)	c236530.graph_c0	1.88362e-10	-2.14243	PREDICTED: ABC transporter B family member 2 [Vitis vinifera]
			c241022.graph_c0	3.05403e-12	2.53213	PREDICTED: ABC transporter B family member 13-like [Vitis vinifera]
			c229230.graph_c0	0.000808568	1.06713	PREDICTED: ABC transporter B family member 29, chloroplastic [Vitis vinifera]
			c241022.graph_c1	9.91776e-08	2.41471	unnamed protein product [Vitis vinifera]
			c241300.graph_c0	1.14234e-08	-1.47817	hypothetical protein M569_12239, partial [Genlisea aurea]
			c233118.graph_c2	5.28287e-30	1.38009	ATP binding cassette subfamily B19 isoform 1 [Theobroma cacao]
			c232323.graph_c0	1.02931e-38	1.77602	cdp-diacylglycerol--glycerol-3-phosphate 3-phosphatidyltransferase, putative [Ricinus communis]
			c238398.graph_c1	7.61394e-17	1.01418	ATP binding cassette subfamily B1 isoform 1 [Theobroma cacao]
		cellular response to auxin stimulus (GO:0071365)	c220267.graph_c0	1.60822e-19	-1.09643	PREDICTED: F-box protein SKP2B-like [Vitis vinifera]
			c233632.graph_c0	0.000178514	1.14604	Auxin-regulated gene involved in organ size [Theobroma cacao]
		auxin influx (GO:0060919)	c230493.graph_c2	9.88391e-55	2.40336	auxin influx carrier [Dianthus caryophyllus]
			c230493.graph_c1	4.87256e-38	2.55587	auxin transporter protein 1 [Populus tomentosa]
		regulation of auxin mediated signaling pathway (GO:0010928)	c236160.graph_c0	8.63585e-21	-1.12633	PREDICTED: elongator complex protein 3-like [Solanum lycopersicum]
		auxin efflux (GO:0010315)	c236530.graph_c0	1.88362e-10	-2.14243	PREDICTED: ABC transporter B family member 2 [Vitis vinifera]
			c233118.graph_c2	5.28287e-30	1.38009	ATP binding cassette subfamily B19 isoform 1 [Theobroma cacao]
			c216578.graph_c0	1.00545e-23	1.21691	Rhamnose biosynthesis 1 [Theobroma cacao]
			c238398.graph_c1	7.61394e-17	1.01418	ATP binding cassette subfamily B1 isoform 1 [Theobroma cacao]
			c241022.graph_c0	3.05403e-12	2.53213	PREDICTED: ABC transporter B family member 13-like [Vitis vinifera]
			c236214.graph_c0	2.58123e-11	2.26644	Auxin efflux carrier family protein isoform 4 [Theobroma cacao]
			c229230.graph_c0	0.000808568	1.06713	PREDICTED: ABC transporter B family member 29, chloroplastic [Vitis vinifera]
			c241022.graph_c1	9.91776e-08	2.41471	unnamed protein product [Vitis vinifera]
			c241300.graph_c0	1.14234e-08	-1.47817	hypothetical protein M569_12239, partial [Genlisea aurea]
			c232323.graph_c0	1.02931e-38	1.77602	cdp-diacylglycerol--glycerol-3-phosphate 3-phosphatidyltransferase, putative [Ricinus communis]
		auxin homeostasis (GO:0010252)	c233490.graph_c0	4.51486e-05	-1.73609	PREDICTED: indole-3-acetate O-methyltransferase 1-like [Cucumis sativus]
			c240905.graph_c0	4.99811e-27	-1.56096	unnamed protein product [Vitis vinifera]
			c234006.graph_c0	9.15321e-19	1.787	Indole-3-acetic acid-amido synthetase GH3.6, putative [Ricinus communis]
		auxin mediated signaling pathway involved in phyllotactic patterning (GO:0060774)	c233255.graph_c0	1.8673e-30	-1.63578	PREDICTED: AP2-like ethylene-responsive transcription factor AIL6-like [Vitis vinifera]
		auxin biosynthetic process (GO:0009851)	c228541.graph_c0	0.000884015	2.23554	flavine-containing monoxygenase [Populus trichocarpa]
			c240992.graph_c1	4.69431e-42	1.73017	PREDICTED: aldehyde oxidase 4-like [Vitis vinifera]
		response to auxin (GO:0009733)	c235496.graph_c0	2.28703e-17	4.18587	AUX/IAA transcriptional regulator family protein [Theobroma cacao]
			c239678.graph_c0	6.48771e-06	-1.28238	zinc finger protein, putative [Ricinus communis]
			c239826.graph_c1	1.18006e-06	2.45123	truncated hemoglobin [Carica papaya]
			c239245.graph_c4	6.27078e-24	1.59461	PREDICTED: protein AUXIN RESPONSE 4-like [Solanum lycopersicum]
			c232688.graph_c1	2.82406e-37	-1.81804	transcription factor [Cucumis melo]
			c240950.graph_c1	2.2786e-10	3.37557	PREDICTED: uncharacterized protein LOC100250771 [Vitis vinifera]
			c236698.graph_c0	7.01628e-19	2.43926	PREDICTED: 12-oxophytodienoate reductase 3-like [Glycine max]
			c234162.graph_c1	1.55098e-38	-2.49693	protein binding protein, putative [Ricinus communis]
			c237474.graph_c0	6.25866e-07	-2.27167	PREDICTED: cytochrome P450 734A1-like [Vitis vinifera]
			c230423.graph_c0	3.10757e-08	3.61649	hypothetical protein PRUPE_ppa003141mg [Prunus persica]
			c222336.graph_c0	0.00206258	1.97303	myb-related transcription factor LBM2 [Nicotiana tabacum]
			c226598.graph_c0	0.00050897	2.11883	PREDICTED: auxin-induced protein 10A5-like [Solanum lycopersicum]
			c233731.graph_c1	2.54132e-15	1.64457	PREDICTED: probable E3 ubiquitin-protein ligase XBOS32 [Vitis vinifera]
			c218029.graph_c0	2.93903e-12	1.31017	actin 1 [Celosia argentea]
			c222992.graph_c0	2.23244e-40	1.6251	PREDICTED: shaggy-related protein kinase eta-like [Vitis vinifera]
			c217752.graph_c0	2.26071e-13	2.06318	benzoquinone reductase [Gossypium hirsutum]
			c232856.graph_c0	0.00069764	1.17293	PREDICTED: flavoprotein WrbA-like [Fragaria vesca subsp. vesca]
			c227371.graph_c0	2.89511e-11	-2.42377	PREDICTED: transcription factor MYB1R1 isoform 2 [Vitis vinifera]
			c228597.graph_c0	2.18475e-30	-1.79256	SlHDL2 [Silene latifolia]
			c240319.graph_c0	3.52603e-19	1.16906	Class III HD-Zip protein 8 isoform 1 [Theobroma cacao]
			c225971.graph_c0	3.85143e-05	1.03327	putative MYB domain protein 94 [Beta vulgaris]
			c222759.graph_c0	2.5681e-09	1.47002	ADP-ribosylation factor 3 isoform 1 [Theobroma cacao]
			c235762.graph_c2	9.28157e-36	-1.50817	Homeodomain-like superfamily protein isoform 2 [Theobroma cacao]
			c238654.graph_c0	0.00451103	1.5477	class III HD-Zip protein HDZ32A [Austrobaileya scandens]
			c237584.graph_c0	1.67726e-05	1.76885	hypothetical protein PRUPE_ppa004113mg [Prunus persica]
			c240918.graph_c0	9.3905e-09	-1.23931	auxin transport protein BIG [Krascheninnikovia arborescens]
		auxin metabolic process (GO:0009850)	c225245.graph_c0	5.68159e-06	1.23542	Interactor of constitutive active rops 1 isoform 1 [Theobroma cacao]
			c222759.graph_c0	2.5681e-09	1.47002	ADP-ribosylation factor 3 isoform 1 [Theobroma cacao]
		auxin polar transport (GO:0009926)	c230402.graph_c0	1.58572e-10	1.27028	predicted protein [Populus trichocarpa]
			c238564.graph_c1	1.4062e-05	1.62727	Polygalacturonase 2 [Theobroma cacao]
			c241060.graph_c1	2.46546e-15	-1.59582	Thromboxane-A synthase [Theobroma cacao]
			c238056.graph_c0	1.17903e-47	1.9672	PREDICTED: rop guanine nucleotide exchange factor 1 [Vitis vinifera]
			c232845.graph_c0	1.47963e-11	1.33022	predicted protein [Populus trichocarpa]
			c237350.graph_c0	0.00850737	1.19931	predicted protein [Populus trichocarpa]
			c215978.graph_c1	5.81847e-36	1.52196	vacuolar H+-PPase protein [Suaeda corniculata]
			c219326.graph_c1	2.83842e-05	1.83097	Walls Are Thin 1 [Theobroma cacao]
			c235318.graph_c0	1.05764e-18	2.06039	hypothetical protein VITISV_039628 [Vitis vinifera]
			c234784.graph_c0	1.30683e-05	1.58085	Beta-amylase 2 isoform 1 [Theobroma cacao]
			c230320.graph_c0	1.053e-47	1.97416	predicted protein [Populus trichocarpa]
			c239365.graph_c0	2.09585e-13	1.64303	Leucine-rich repeat protein kinase family protein [Theobroma cacao]
			c232739.graph_c0	1.04743e-30	2.09033	vacuolar H+-pyrophosphatase [Salicornia europaea]
			c209106.graph_c0	5.725e-22	1.33659	unnamed protein product [Vitis vinifera]
			c241447.graph_c0	8.03259e-13	-1.5717	conserved hypothetical protein [Ricinus communis]
			c240918.graph_c0	9.3905e-09	-1.23931	auxin transport protein BIG [Krascheninnikovia arborescens]
			c230493.graph_c2	9.88391e-55	2.40336	auxin influx carrier [Dianthus caryophyllus]
			c236858.graph_c0	2.92474e-11	2.97815	PREDICTED: protein kinase PINOID [Vitis vinifera]
			c220657.graph_c0	2.12523e-17	1.22749	PREDICTED: endoglucanase 24 [Vitis vinifera]
			c209106.graph_c1	2.23774e-06	1.00672	protein phosphatase 2A regulatory A subunit [Lolium perenne]
			c234967.graph_c0	7.04042e-06	1.69512	Auxin efflux carrier component [Medicago truncatula]
			c230493.graph_c1	4.87256e-38	2.55587	auxin transporter protein 1 [Populus tomentosa]
			c236214.graph_c0	2.58123e-11	2.26644	Auxin efflux carrier family protein isoform 4 [Theobroma cacao]
			c239245.graph_c4	6.27078e-24	1.59461	PREDICTED: protein AUXIN RESPONSE 4-like [Solanum lycopersicum]
			c234484.graph_c1	8.30812e-08	1.00382	PREDICTED: probable Xaa-Pro aminopeptidase P [Vitis vinifera]
			c236027.graph_c0	3.41205e-19	1.31211	PREDICTED: auxin efflux carrier component 1-like [Cicer arietinum]
			c217981.graph_c0	8.17575e-14	1.08006	PREDICTED: 50S ribosomal protein L18, chloroplastic isoform 1 [Vitis vinifera]
			c224454.graph_c0	2.22518e-60	2.13611	COBRA-like extracellular glycosyl-phosphatidyl inositol-anchored protein family isoform 2 [Theobroma cacao]
			c228357.graph_c0	4.44981e-15	1.46212	PREDICTED: chitinase-like protein 1-like [Fragaria vesca subsp. vesca]
		regulation of auxin polar transport (GO:2000012)	c225245.graph_c0	5.68159e-06	1.23542	Interactor of constitutive active rops 1 isoform 1 [Theobroma cacao]
			c236858.graph_c1	5.55311e-10	1.9439	Kinase superfamily protein isoform 1 [Theobroma cacao]
		auxin-activated signaling pathway (GO:0009734)	c224611.graph_c0	5.56749e-33	1.44931	TRANSPORT INHIBITOR RESPONSE 1 protein, putative [Ricinus communis]
			c232943.graph_c0	9.87483e-36	1.77179	PREDICTED: transport inhibitor response 1-like protein [Vitis vinifera]
			c231641.graph_c4	0.000363979	1.21171	unnamed protein product [Vitis vinifera]
			c228377.graph_c0	2.12426e-08	2.00824	predicted protein [Populus trichocarpa]
			c218265.graph_c0	1.12525e-13	-1.41779	glutathione S-transferase-like protein [Dianthus caryophyllus]
			c234779.graph_c0	1.05912e-11	1.78334	predicted protein [Populus trichocarpa]
			c239168.graph_c0	1.36183e-30	1.39164	PREDICTED: protein TRANSPORT INHIBITOR RESPONSE 1 [Vitis vinifera]
			c230493.graph_c2	9.88391e-55	2.40336	auxin influx carrier [Dianthus caryophyllus]
			c236858.graph_c0	2.92474e-11	2.97815	PREDICTED: protein kinase PINOID [Vitis vinifera]
			c222691.graph_c0	3.28611e-07	-3.08635	unnamed protein product [Vitis vinifera]
			c234006.graph_c0	9.15321e-19	1.787	Indole-3-acetic acid-amido synthetase GH3.6, putative [Ricinus communis]
			c231641.graph_c2	2.41499e-25	1.42719	Auxin response factor, putative [Ricinus communis]
			c230493.graph_c1	4.87256e-38	2.55587	auxin transporter protein 1 [Populus tomentosa]
			c237050.graph_c3	9.1342e-15	2.05982	auxin influx carrier protein [Mangifera indica]
			c229363.graph_c1	1.94079e-08	-1.92823	PREDICTED: auxin-binding protein 1-like [Cucumis sativus]
			c235109.graph_c0	2.98375e-06	2.62791	germin-like protein 6 precursor [Vitis vinifera]
			c224329.graph_c0	1.48332e-38	1.64103	PREDICTED: dual specificity protein kinase splA-like [Solanum lycopersicum]
			c231348.graph_c1	8.43947e-06	1.3746	PREDICTED: rac-like GTP-binding protein RAC1 isoform 2 [Vitis vinifera]
			c236858.graph_c1	5.55311e-10	1.9439	Kinase superfamily protein isoform 1 [Theobroma cacao]
			c217374.graph_c1	6.76956e-20	1.95602	auxin responsive protein IAA-Re [Gossypium barbadense]
			c217374.graph_c0	3.63058e-26	1.93887	AUX/IAA transcriptional regulator family protein isoform 1 [Theobroma cacao]
			c232074.graph_c0	2.36557e-29	1.58621	RecName: Full=Nucleoside diphosphate kinase 2, chloroplastic; AltName: Full=Nucleoside diphosphate kinase II; Short=NDK II; Short=NDP kinase II; Short=NDPK II; Contains: RecName: Full=Nucleoside diphosphate kinase 2 high molecular weight; Contains: RecName: Full=Nucleoside diphosphate kinase 2 low molecular weight; Flags: Precursor
			c241813.graph_c0	4.49298e-05	2.64393	F-box/RNI-like superfamily protein isoform 1 [Theobroma cacao]
	Molecular Function	auxin influx transmembrane transporter activity (GO:0010328)	c232323.graph_c0	1.02931e-38	1.77602	cdp-diacylglycerol--glycerol-3-phosphate 3-phosphatidyltransferase, putative [Ricinus communis]
			c230493.graph_c2	9.88391e-55	2.40336	auxin influx carrier [Dianthus caryophyllus]
			c230493.graph_c1	4.87256e-38	2.55587	auxin transporter protein 1 [Populus tomentosa]
			c238398.graph_c1	7.61394e-17	1.01418	ATP binding cassette subfamily B1 isoform 1 [Theobroma cacao]
		auxin binding (GO:0010011)	c224611.graph_c0	5.56749e-33	1.44931	TRANSPORT INHIBITOR RESPONSE 1 protein, putative [Ricinus communis]
			c229363.graph_c1	1.94079e-08	-1.92823	PREDICTED: auxin-binding protein 1-like [Cucumis sativus]
			c230493.graph_c2	9.88391e-55	2.40336	auxin influx carrier [Dianthus caryophyllus]
			c230493.graph_c1	4.87256e-38	2.55587	auxin transporter protein 1 [Populus tomentosa]
		auxin efflux transmembrane transporter activity (GO:0010329)	c236530.graph_c0	1.88362e-10	-2.14243	PREDICTED: ABC transporter B family member 2 [Vitis vinifera]
			c233118.graph_c2	5.28287e-30	1.38009	ATP binding cassette subfamily B19 isoform 1 [Theobroma cacao]
			c241022.graph_c0	3.05403e-12	2.53213	PREDICTED: ABC transporter B family member 13-like [Vitis vinifera]
			c236214.graph_c0	2.58123e-11	2.26644	Auxin efflux carrier family protein isoform 4 [Theobroma cacao]
			c229230.graph_c0	0.000808568	1.06713	PREDICTED: ABC transporter B family member 29, chloroplastic [Vitis vinifera]
			c241022.graph_c1	9.91776e-08	2.41471	unnamed protein product [Vitis vinifera]
			c241300.graph_c0	1.14234e-08	-1.47817	hypothetical protein M569_12239, partial [Genlisea aurea]
			c232323.graph_c0	1.02931e-38	1.77602	cdp-diacylglycerol--glycerol-3-phosphate 3-phosphatidyltransferase, putative [Ricinus communis]
			c238398.graph_c1	7.61394e-17	1.01418	ATP binding cassette subfamily B1 isoform 1 [Theobroma cacao]
		auxin:hydrogen symporter activity (GO:0009672)	c236214.graph_c0	2.58123e-11	2.26644	Auxin efflux carrier family protein isoform 4 [Theobroma cacao]
ethylene
	Biological Process	ethylene biosynthetic process (GO:0009693)	c236404.graph_c1	8.69572e-21	1.13961	Aspartate aminotransferase 3 [Theobroma cacao]
			c224279.graph_c0	3.75551e-17	1.24864	predicted protein [Populus trichocarpa]
			c227212.graph_c0	4.50776e-20	1.252	PREDICTED: leucine-rich repeat protein SHOC-2-like [Vitis vinifera]
			c231350.graph_c0	2.06057e-17	1.02998	PREDICTED: aspartate aminotransferase, chloroplastic [Vitis vinifera]
			c225842.graph_c0	3.84418e-93	3.74036	1-aminocyclopropane-1-carboxylate [Theobroma cacao]
			c228416.graph_c0	9.94931e-22	3.69066	1-aminocyclopropane-1-carboxylate oxidase [Hevea brasiliensis]
			c229224.graph_c0	3.90189e-38	1.82583	conserved hypothetical protein [Ricinus communis]
			c217821.graph_c0	1.70783e-18	1.52943	predicted protein [Populus trichocarpa]
			c236404.graph_c2	2.09956e-41	-1.72224	Aspartate aminotransferase 3 [Theobroma cacao]
			c235284.graph_c0	8.54004e-31	1.69025	PREDICTED: ADP-ribosylation factor GTPase-activating protein AGD4-like [Vitis vinifera]
			c215941.graph_c1	2.29167e-25	2.89785	20G-Fe(II) oxidoreductase [Populus trichocarpa]
			c225268.graph_c0	4.67212e-10	-1.1822	1-aminocyclopropane-1-carboxylate [Populus trichocarpa]
			c232404.graph_c0	3.17288e-41	2.32995	hypothetical protein VITISV_029106 [Vitis vinifera]
			c206570.graph_c0	4.75164e-35	4.53098	unknown [Lotus japonicus]
			c229686.graph_c1	4.83539e-07	1.03452	D-cysteine desulfhydrase isoform 1 [Theobroma cacao]
			c226741.graph_c1	3.0848e-18	2.72186	RecName: Full=S-adenosylmethionine synthase 2; Short=AdoMet synthase 2; AltName: Full=Methionine adenosyltransferase 2; Short=MAT 2
		negative regulation of ethylene biosynthetic process (GO:0010366)	c233731.graph_c1	2.54132e-15	1.64457	PREDICTED: probable E3 ubiquitin-protein ligase XBOS32 [Vitis vinifera]
		negative regulation of ethylene-activated signaling pathway (GO:0010105)	c239140.graph_c0	7.57279e-25	1.4845	PREDICTED: protein EIN4 [Vitis vinifera]
			c231058.graph_c1	6.5149e-19	-2.00221	PREDICTED: ethylene-responsive transcription factor 4-like [Glycine max]
			c232099.graph_c0	3.19824e-15	1.30918	Histidine kinase cytokinin receptor isoform 2 [Theobroma cacao]
			c229748.graph_c0	2.30133e-29	2.03897	putative ethylene receptor [Dianthus caryophyllus]
			c230388.graph_c0	1.13786e-25	1.3408	PREDICTED: glutamyl-tRNA synthetase, chloroplastic/mitochondrial [Vitis vinifera]
		regulation of ethylene biosynthetic process (GO:0010364)	c216163.graph_c0	1.92035e-16	1.32096	Tetratricopeptide repeat (TPR)-containing protein isoform 2 [Theobroma cacao]
		detection of ethylene stimulus (GO:0009727)	c225268.graph_c0	4.67212e-10	-1.1822	1-aminocyclopropane-1-carboxylate [Populus trichocarpa]
		cellular response to ethylene stimulus (GO:0071369)	c225031.graph_c0	0.00415288	1.03244	Beta-glucosidase, putative isoform 3 [Theobroma cacao]
			c236461.graph_c0	6.74242e-10	1.08274	hypothetical protein CARUB_v10009271mg [Capsella rubella]
		jasmonic acid and ethylene-dependent systemic resistance (GO:0009861)	c234998.graph_c0	0.00012181	1.19527	mitogen-activated protein kinase 4 [Nicotiana attenuata]
		ethylene-activated signaling pathway (GO:0009873);	c232688.graph_c1	2.82406e-37	-1.81804	transcription factor [Cucumis melo]
			c230368.graph_c0	3.07914e-35	1.51665	RecName: Full=Ras-related protein RAB1BV
			c229781.graph_c0	1.03438e-17	1.90957	NAD(P)-linked oxidoreductase superfamily protein [Theobroma cacao]
			c238132.graph_c1	0.00162422	-1.8434	lipoxygenase, putative [Ricinus communis]
			c226624.graph_c0	1.25268e-15	1.23515	predicted protein [Populus trichocarpa]
		response to ethylene (GO:0009723)	c230493.graph_c2	9.88391e-55	2.40336	auxin influx carrier [Dianthus caryophyllus]
			c209106.graph_c1	2.23774e-06	1.00672	protein phosphatase 2A regulatory A subunit [Lolium perenne]
			c230493.graph_c1	4.87256e-38	2.55587	auxin transporter protein 1 [Populus tomentosa]
			c236006.graph_c0	5.88539e-38	3.6904	Protochlorophyllide oxidoreductase A [Theobroma cacao]
			c234107.graph_c1	1.16269e-31	1.47146	acyl-CoA binding protein, putative [Ricinus communis]
			c236529.graph_c0	5.55102e-10	-1.06639	DSBA oxidoreductase family protein isoform 1 [Theobroma cacao]
			c209604.graph_c0	2.04145e-60	-2.03298	GID1-4 [Gossypium hirsutum]
			c236698.graph_c0	7.01628e-19	2.43926	PREDICTED: 12-oxophytodienoate reductase 3-like [Glycine max]
			c224329.graph_c0	1.48332e-38	1.64103	PREDICTED: dual specificity protein kinase splA-like [Solanum lycopersicum]
			c229762.graph_c0	1.64105e-71	2.2553	glycine-rich protein [Citrus unshiu]
			c217374.graph_c1	6.76956e-20	1.95602	auxin responsive protein IAA-Re [Gossypium barbadense]
			c222336.graph_c0	0.00206258	1.97303	myb-related transcription factor LBM2 [Nicotiana tabacum]
			c240643.graph_c1	2.60458e-20	1.94834	hypothetical protein VITISV_013176 [Vitis vinifera]
			c228864.graph_c1	0.000149523	1.63356	unnamed protein product [Vitis vinifera]
			c231279.graph_c0	6.27321e-33	2.97437	cysteine protease [Salix matsudana]
			c206987.graph_c0	4.13893e-32	1.52548	PREDICTED: uncharacterized protein LOC100253507 [Vitis vinifera]
			c236163.graph_c0	2.37918e-06	2.16012	hypothetical protein PRUPE_ppa007987mg [Prunus persica]
			c227637.graph_c1	9.33197e-27	-3.42495	AP2 domain class transcription factor [Malus domestica]
			c221158.graph_c0	5.61871e-08	-3.35586	PREDICTED: CBL-interacting serine/threonine-protein kinase 14-like [Fragaria vesca subsp. vesca]
			c222761.graph_c2	7.85639e-35	1.69038	PREDICTED: receptor-like protein kinase-like [Vitis vinifera]
			c227371.graph_c0	2.89511e-11	-2.42377	PREDICTED: transcription factor MYB1R1 isoform 2 [Vitis vinifera]
			c241417.graph_c0	4.02716e-51	-2.19636	TolB protein-related isoform 1 [Theobroma cacao]
			c234779.graph_c0	1.05912e-11	1.78334	predicted protein [Populus trichocarpa]
			c224957.graph_c0	1.29029e-38	1.61305	hypothetical protein PRUPE_ppa008306mg [Prunus persica]
			c225971.graph_c0	3.85143e-05	1.03327	putative MYB domain protein 94 [Beta vulgaris]
			c209106.graph_c0	5.725e-22	1.33659	unnamed protein product [Vitis vinifera]
			c237584.graph_c0	1.67726e-05	1.76885	hypothetical protein PRUPE_ppa004113mg [Prunus persica]
			c235762.graph_c2	9.28157e-36	-1.50817	Homeodomain-like superfamily protein isoform 2 [Theobroma cacao]
		jasmonic acid and ethylene-dependent systemic resistance, ethylene mediated signaling pathway (GO:0009871)	c218109.graph_c0	4.6287e-281	-6.04462	class Ib chitinase [Galega orientalis]
			c232744.graph_c0	1.00996e-12	1.72766	putative chitinase [Musa acuminata]
	Molecular Function	ethylene binding (GO:0051740)	c239140.graph_c0	7.57279e-25	1.4845	PREDICTED: protein EIN4 [Vitis vinifera]
			c229748.graph_c0	2.30133e-29	2.03897	putative ethylene receptor [Dianthus caryophyllus]
			c230388.graph_c0	1.13786e-25	1.3408	PREDICTED: glutamyl-tRNA synthetase, chloroplastic/mitochondrial [Vitis vinifera]
salicylic acid
	Biological Process	response to salicylic acid (GO:0009751)	c227637.graph_c1	9.33197e-27	-3.42495	AP2 domain class transcription factor [Malus domestica]
			c227371.graph_c0	2.89511e-11	-2.42377	PREDICTED: transcription factor MYB1R1 isoform 2 [Vitis vinifera]
			c226539.graph_c0	0.0060073	1.70719	putative extensin [Nicotiana tabacum]
			c225971.graph_c0	3.85143e-05	1.03327	putative MYB domain protein 94 [Beta vulgaris]
			c235762.graph_c2	9.28157e-36	-1.50817	Homeodomain-like superfamily protein isoform 2 [Theobroma cacao]
			c226117.graph_c0	2.48126e-11	1.31136	Glycolipid transfer protein (GLTP) family protein [Theobroma cacao]
			c239678.graph_c0	6.48771e-06	-1.28238	zinc finger protein, putative [Ricinus communis]
			c236299.graph_c0	3.45673e-40	-2.2555	unnamed protein product [Vitis vinifera]
			c229762.graph_c0	1.64105e-71	2.2553	glycine-rich protein [Citrus unshiu]
		salicylic acid catabolic process (GO:0046244)	c238325.graph_c0	3.56574e-47	1.78103	phenylalanine ammonia lyase [Beta vulgaris]
		systemic acquired resistance, salicylic acid mediated signaling pathway (GO:0009862)	c239169.graph_c0	1.17117e-26	1.89608	RecName: Full=ATP synthase delta chain, chloroplastic; AltName: Full=F-ATPase delta chain; Flags: Precursor
			c231823.graph_c0	9.97298e-14	1.16924	PREDICTED: uncharacterized protein LOC100260374 [Vitis vinifera]
			c238606.graph_c0	1.27259e-06	1.01898	PREDICTED: uncharacterized protein LOC100243998 [Vitis vinifera]
			c220415.graph_c0	9.8707e-62	2.35305	RecName: Full=Phosphoribulokinase, chloroplastic; Short=PRK; Short=PRKase; AltName: Full=Phosphopentokinase; Flags: Precursor
			c235897.graph_c0	2.45053e-06	-1.78021	RecName: Full=Ribulose bisphosphate carboxylase/oxygenase activase, chloroplastic; Short=RA; Short=RuBisCO activase; Flags: Precursor
			c232586.graph_c0	1.12435e-49	-2.25357	predicted protein [Populus trichocarpa]
			c237302.graph_c0	2.9274e-05	-1.09581	PREDICTED: magnesium transporter NIPA2 [Vitis vinifera]
			c220925.graph_c0	0.0016933	1.31575	predicted protein [Populus trichocarpa]
			c224616.graph_c0	1.0094e-35	-1.59615	hypothetical protein PRUPE_ppa007415mg [Prunus persica]
			c234998.graph_c0	0.00012181	1.19527	mitogen-activated protein kinase 4 [Nicotiana attenuata]
			c223177.graph_c0	1.95163e-18	2.02145	predicted protein [Populus trichocarpa]
			c224297.graph_c0	3.14596e-11	3.62513	Salicylic acid-binding protein 2 [Theobroma cacao]
			c235284.graph_c0	8.54004e-31	1.69025	PREDICTED: ADP-ribosylation factor GTPase-activating protein AGD4-like [Vitis vinifera]
			c239085.graph_c0	0.000735177	1.3487	PREDICTED: uncharacterized protein LOC100243637 [Vitis vinifera]
			c231335.graph_c0	7.61761e-08	1.89272	unnamed protein product [Vitis vinifera]
			c232018.graph_c0	1.29184e-22	1.51885	PREDICTED: uncharacterized protein LOC101297968 [Fragaria vesca subsp. vesca]
			c229062.graph_c0	4.20931e-09	1.16155	PREDICTED: 4-hydroxy-3-methylbut-2-en-1-yl diphosphate synthase, chloroplastic-like isoform X2 [Cicer arietinum]
			c228114.graph_c0	1.16777e-13	2.85218	PREDICTED: NADPH:quinone oxidoreductase [Vitis vinifera]
			c227047.graph_c0	7.93875e-32	1.69062	RecName: Full=Peptidyl-prolyl cis-trans isomerase, chloroplastic; AltName: Full=40 kDa thylakoid lumen PPIase; AltName: Full=40 kDa thylakoid lumen rotamase; Flags: Precursor
			c224329.graph_c0	1.48332e-38	1.64103	PREDICTED: dual specificity protein kinase splA-like [Solanum lycopersicum]
			c241754.graph_c0	1.97109e-19	1.5007	Rieske FeS-precursor [Spinacia oleracea]
			c234468.graph_c4	7.45889e-32	1.75327	chloroplast ribose-5-phosphate isomerase [Spinacia oleracea]
			c225211.graph_c0	7.88943e-17	2.11346	ferredoxin-NADP oxidoreductase [Spinacia oleracea]
			c224852.graph_c0	1.30772e-06	1.56868	PREDICTED: uncharacterized protein At1g09340, chloroplastic [Vitis vinifera]
		salicylic acid mediated signaling pathway (GO:0009863)	c236258.graph_c0	3.6377e-05	-1.29147	predicted protein [Populus trichocarpa]
			c223489.graph_c0	3.58101e-16	1.01032	PREDICTED: oxysterol-binding protein-related protein 3C [Vitis vinifera]
			c214287.graph_c0	1.72112e-05	1.2484	serine acetyltransferase [Spinacia oleracea]
			c232688.graph_c1	2.82406e-37	-1.81804	transcription factor [Cucumis melo]
			c209604.graph_c0	2.04145e-60	-2.03298	GID1-4 [Gossypium hirsutum]
		salicylic acid biosynthetic process (GO:0009697)	c239169.graph_c0	1.17117e-26	1.89608	RecName: Full=ATP synthase delta chain, chloroplastic; AltName: Full=F-ATPase delta chain; Flags: Precursor
			c240370.graph_c3	4.66898e-11	2.15462	PREDICTED: isochorismate synthase, chloroplastic-like [Glycine max]
			c236258.graph_c0	3.6377e-05	-1.29147	predicted protein [Populus trichocarpa]
			c161474.graph_c0	2.63484e-18	1.36551	PREDICTED: uncharacterized protein At2g37660, chloroplastic-like [Cucumis sativus]
			c223489.graph_c0	3.58101e-16	1.01032	PREDICTED: oxysterol-binding protein-related protein 3C [Vitis vinifera]
			c220415.graph_c0	9.8707e-62	2.35305	RecName: Full=Phosphoribulokinase, chloroplastic; Short=PRK; Short=PRKase; AltName: Full=Phosphopentokinase; Flags: Precursor
			c241754.graph_c0	1.97109e-19	1.5007	Rieske FeS-precursor [Spinacia oleracea]
			c227047.graph_c0	7.93875e-32	1.69062	RecName: Full=Peptidyl-prolyl cis-trans isomerase, chloroplastic; AltName: Full=40 kDa thylakoid lumen PPIase; AltName: Full=40 kDa thylakoid lumen rotamase; Flags: Precursor
			c235897.graph_c0	2.45053e-06	-1.78021	RecName: Full=Ribulose bisphosphate carboxylase/oxygenase activase, chloroplastic; Short=RA; Short=RuBisCO activase; Flags: Precursor
			c229832.graph_c0	1.16895e-28	2.10174	Serine transhydroxymethyltransferase 1 isoform 1 [Theobroma cacao]
			c220925.graph_c0	0.0016933	1.31575	predicted protein [Populus trichocarpa]
			c223177.graph_c0	1.95163e-18	2.02145	predicted protein [Populus trichocarpa]
			c239085.graph_c0	0.000735177	1.3487	PREDICTED: uncharacterized protein LOC100243637 [Vitis vinifera]
			c225211.graph_c0	7.88943e-17	2.11346	ferredoxin-NADP oxidoreductase [Spinacia oleracea]
			c221307.graph_c0	6.12959e-17	1.76033	predicted protein [Populus trichocarpa]
			c203925.graph_c0	4.96509e-14	1.25764	porphobilinogen deaminase, putative [Ricinus communis]
			c231335.graph_c0	7.61761e-08	1.89272	unnamed protein product [Vitis vinifera]
			c232018.graph_c0	1.29184e-22	1.51885	PREDICTED: uncharacterized protein LOC101297968 [Fragaria vesca subsp. vesca]
			c229062.graph_c0	4.20931e-09	1.16155	PREDICTED: 4-hydroxy-3-methylbut-2-en-1-yl diphosphate synthase, chloroplastic-like isoform X2 [Cicer arietinum]
			c228114.graph_c0	1.16777e-13	2.85218	PREDICTED: NADPH:quinone oxidoreductase [Vitis vinifera]
			c234468.graph_c4	7.45889e-32	1.75327	chloroplast ribose-5-phosphate isomerase [Spinacia oleracea]
			c224852.graph_c0	1.30772e-06	1.56868	PREDICTED: uncharacterized protein At1g09340, chloroplastic [Vitis vinifera]
		positive regulation of salicylic acid mediated signaling pathway (GO:0080151)	c168472.graph_c0	8.8464e-16	2.08621	RNA-binding protein-defense related 1 isoform 2 [Theobroma cacao]
		regulation of salicylic acid metabolic process (GO:0010337)	c239085.graph_c0	0.000735177	1.3487	PREDICTED: uncharacterized protein LOC100243637 [Vitis vinifera]
			c231335.graph_c0	7.61761e-08	1.89272	unnamed protein product [Vitis vinifera]
			c228357.graph_c0	4.44981e-15	1.46212	PREDICTED: chitinase-like protein 1-like [Fragaria vesca subsp. vesca]
jasmonic acid
	Biological Process	response to jasmonic acid (GO:0009753)	c222336.graph_c0	0.00206258	1.97303	myb-related transcription factor LBM2 [Nicotiana tabacum]
			c219143.graph_c0	0.00444412	1.98071	hypothetical protein VITISV_001963 [Vitis vinifera]
			c227637.graph_c1	9.33197e-27	-3.42495	AP2 domain class transcription factor [Malus domestica]
			c221158.graph_c0	5.61871e-08	-3.35586	PREDICTED: CBL-interacting serine/threonine-protein kinase 14-like [Fragaria vesca subsp. vesca]
			c222761.graph_c2	7.85639e-35	1.69038	PREDICTED: receptor-like protein kinase-like [Vitis vinifera]
			c240390.graph_c0	2.37787e-12	2.56627	PREDICTED: uncharacterized protein LOC100263026 [Vitis vinifera]
			c227371.graph_c0	2.89511e-11	-2.42377	PREDICTED: transcription factor MYB1R1 isoform 2 [Vitis vinifera]
			c235079.graph_c1	5.4637e-06	2.16568	chitinase, class V [Nicotiana tabacum]
			c235891.graph_c0	2.28026e-31	1.71547	PREDICTED: mannose-1-phosphate guanylyltransferase 1-like [Cicer arietinum]
			c238603.graph_c0	3.5891e-12	1.3155	PREDICTED: 4-coumarate--CoA ligase-like 5-like [Solanum lycopersicum]
			c226539.graph_c0	0.0060073	1.70719	putative extensin [Nicotiana tabacum]
			c225971.graph_c0	3.85143e-05	1.03327	putative MYB domain protein 94 [Beta vulgaris]
			c240503.graph_c0	1.72035e-09	1.96605	allene oxide synthase [Solanum tuberosum]
			c235762.graph_c2	9.28157e-36	-1.50817	Homeodomain-like superfamily protein isoform 2 [Theobroma cacao]
			c238488.graph_c3	1.88173e-09	-2.18479	trehalose 6-phosphate synthase [Gossypium hirsutum]
			c237584.graph_c0	1.67726e-05	1.76885	hypothetical protein PRUPE_ppa004113mg [Prunus persica]
			c238132.graph_c1	0.00162422	-1.8434	lipoxygenase, putative [Ricinus communis]
			c232831.graph_c0	7.14818e-29	1.3534	2-dehydro-3-deoxyphosphoheptonate aldolase/ 3-deoxy-d-arabino-heptulosonate 7-phosphate synthetase [Populus trichocarpa]
			c236225.graph_c1	3.50663e-06	1.30469	hypothetical protein PRUPE_ppa003041mg [Prunus persica]
			c221860.graph_c0	0.00022308	1.50825	PREDICTED: transcription factor bHLH35 [Vitis vinifera]
			c222781.graph_c0	6.77214e-05	1.26188	hypothetical protein PRUPE_ppa012989mg [Prunus persica]
			c234107.graph_c1	1.16269e-31	1.47146	acyl-CoA binding protein, putative [Ricinus communis]
			c227840.graph_c0	2.92582e-08	1.87931	hypothetical protein PRUPE_ppa008383mg [Prunus persica]
			c229595.graph_c0	4.72813e-05	-1.05309	Inositol 1,3,4-trisphosphate 5/6-kinase family protein isoform 2 [Theobroma cacao]
			c227456.graph_c0	0.000147683	2.8677	PREDICTED: sugar transporter ERD6-like 6 [Vitis vinifera]
			c230387.graph_c0	4.19314e-13	1.758	RecName: Full=Monogalactosyldiacylglycerol synthase, chloroplastic; Short=SoMGD1; AltName: Full=MGDG synthase type A; Flags: Precursor
		induced systemic resistance, jasmonic acid mediated signaling pathway (GO:0009864)	c240111.graph_c0	9.37993e-08	1.04525	hypothetical protein PRUPE_ppa004578mg [Prunus persica]
			c231058.graph_c1	6.5149e-19	-2.00221	PREDICTED: ethylene-responsive transcription factor 4-like [Glycine max]
		jasmonic acid metabolic process (GO:0009694)	c221860.graph_c0	0.00022308	1.50825	PREDICTED: transcription factor bHLH35 [Vitis vinifera]
			c227840.graph_c0	2.92582e-08	1.87931	hypothetical protein PRUPE_ppa008383mg [Prunus persica]
			c227456.graph_c0	0.000147683	2.8677	PREDICTED: sugar transporter ERD6-like 6 [Vitis vinifera]
		jasmonic acid mediated signaling pathway (GO:0009867)	c222719.graph_c0	9.42441e-08	1.9554	Ribonuclease 1 [Theobroma cacao]
			c239169.graph_c0	1.17117e-26	1.89608	RecName: Full=ATP synthase delta chain, chloroplastic; AltName: Full=F-ATPase delta chain; Flags: Precursor
			c231823.graph_c0	9.97298e-14	1.16924	PREDICTED: uncharacterized protein LOC100260374 [Vitis vinifera]
			c238606.graph_c0	1.27259e-06	1.01898	PREDICTED: uncharacterized protein LOC100243998 [Vitis vinifera]
			c220415.graph_c0	9.8707e-62	2.35305	RecName: Full=Phosphoribulokinase, chloroplastic; Short=PRK; Short=PRKase; AltName: Full=Phosphopentokinase; Flags: Precursor
			c235897.graph_c0	2.45053e-06	-1.78021	RecName: Full=Ribulose bisphosphate carboxylase/oxygenase activase, chloroplastic; Short=RA; Short=RuBisCO activase; Flags: Precursor
			c232586.graph_c0	1.12435e-49	-2.25357	predicted protein [Populus trichocarpa]
			c214287.graph_c0	1.72112e-05	1.2484	serine acetyltransferase [Spinacia oleracea]
			c220925.graph_c0	0.0016933	1.31575	predicted protein [Populus trichocarpa]
			c224616.graph_c0	1.0094e-35	-1.59615	hypothetical protein PRUPE_ppa007415mg [Prunus persica]
			c234998.graph_c0	0.00012181	1.19527	mitogen-activated protein kinase 4 [Nicotiana attenuata]
			c230108.graph_c0	4.46097e-06	4.60609	PREDICTED: 1-aminocyclopropane-1-carboxylate oxidase homolog 1-like [Vitis vinifera]
			c223177.graph_c0	1.95163e-18	2.02145	predicted protein [Populus trichocarpa]
			c224770.graph_c0	1.67928e-26	3.08721	RNase NE [Nicotiana alata]
			c239085.graph_c0	0.000735177	1.3487	PREDICTED: uncharacterized protein LOC100243637 [Vitis vinifera]
			c209604.graph_c0	2.04145e-60	-2.03298	GID1-4 [Gossypium hirsutum]
			c236698.graph_c0	7.01628e-19	2.43926	PREDICTED: 12-oxophytodienoate reductase 3-like [Glycine max]
			c231335.graph_c0	7.61761e-08	1.89272	unnamed protein product [Vitis vinifera]
			c232018.graph_c0	1.29184e-22	1.51885	PREDICTED: uncharacterized protein LOC101297968 [Fragaria vesca subsp. vesca]
			c229062.graph_c0	4.20931e-09	1.16155	PREDICTED: 4-hydroxy-3-methylbut-2-en-1-yl diphosphate synthase, chloroplastic-like isoform X2 [Cicer arietinum]
			c228114.graph_c0	1.16777e-13	2.85218	PREDICTED: NADPH:quinone oxidoreductase [Vitis vinifera]
			c227047.graph_c0	7.93875e-32	1.69062	RecName: Full=Peptidyl-prolyl cis-trans isomerase, chloroplastic; AltName: Full=40 kDa thylakoid lumen PPIase; AltName: Full=40 kDa thylakoid lumen rotamase; Flags: Precursor
			c224329.graph_c0	1.48332e-38	1.64103	PREDICTED: dual specificity protein kinase splA-like [Solanum lycopersicum]
			c241754.graph_c0	1.97109e-19	1.5007	Rieske FeS-precursor [Spinacia oleracea]
			c234468.graph_c4	7.45889e-32	1.75327	chloroplast ribose-5-phosphate isomerase [Spinacia oleracea]
			c225211.graph_c0	7.88943e-17	2.11346	ferredoxin-NADP oxidoreductase [Spinacia oleracea]
			c224852.graph_c0	1.30772e-06	1.56868	PREDICTED: uncharacterized protein At1g09340, chloroplastic [Vitis vinifera]
		jasmonic acid and ethylene-dependent systemic resistance (GO:0009861)	c234998.graph_c0	0.00012181	1.19527	mitogen-activated protein kinase 4 [Nicotiana attenuata]
		jasmonic acid and ethylene-dependent systemic resistance, ethylene mediated signaling pathway (GO:0009871)	c218109.graph_c0	4.6287e-281	-6.04462	class Ib chitinase [Galega orientalis]
			c232744.graph_c0	1.00996e-12	1.72766	putative chitinase [Musa acuminata]
		jasmonic acid biosynthetic process (GO:0009695)	c228418.graph_c0	7.07951e-07	1.81986	RecName: Full=Omega-6 fatty acid desaturase, chloroplastic; Flags: Precursor
			c240210.graph_c1	3.32592e-12	1.05312	RecName: Full=Violaxanthin de-epoxidase, chloroplastic; Flags: Precursor
			c219143.graph_c0	0.00444412	1.98071	hypothetical protein VITISV_001963 [Vitis vinifera]
			c221158.graph_c0	5.61871e-08	-3.35586	PREDICTED: CBL-interacting serine/threonine-protein kinase 14-like [Fragaria vesca subsp. vesca]
			c238603.graph_c0	3.5891e-12	1.3155	PREDICTED: 4-coumarate--CoA ligase-like 5-like [Solanum lycopersicum]
			c214287.graph_c0	1.72112e-05	1.2484	serine acetyltransferase [Spinacia oleracea]
			c237584.graph_c0	1.67726e-05	1.76885	hypothetical protein PRUPE_ppa004113mg [Prunus persica]
			c238132.graph_c1	0.00162422	-1.8434	lipoxygenase, putative [Ricinus communis]
			c232831.graph_c0	7.14818e-29	1.3534	2-dehydro-3-deoxyphosphoheptonate aldolase/ 3-deoxy-d-arabino-heptulosonate 7-phosphate synthetase [Populus trichocarpa]
			c236225.graph_c1	3.50663e-06	1.30469	hypothetical protein PRUPE_ppa003041mg [Prunus persica]
			c209426.graph_c0	2.87464e-19	1.16857	ATP binding protein, putative [Ricinus communis]
			c221071.graph_c0	3.06603e-35	1.86477	3-ketoacyl-CoA thiolase 2 [Arabidopsis thaliana]
			c229595.graph_c0	4.72813e-05	-1.05309	Inositol 1,3,4-trisphosphate 5/6-kinase family protein isoform 2 [Theobroma cacao]
			c236698.graph_c0	7.01628e-19	2.43926	PREDICTED: 12-oxophytodienoate reductase 3-like [Glycine max]
			c233354.graph_c0	5.63955e-34	1.8425	PREDICTED: peroxisomal fatty acid beta-oxidation multifunctional protein AIM1-like [Fragaria vesca subsp. vesca]
			c227103.graph_c0	3.17558e-44	1.70935	RecName: Full=Glycine dehydrogenase [decarboxylating], mitochondrial; AltName: Full=Glycine cleavage system P protein; AltName: Full=Glycine decarboxylase; Flags: Precursor
			c230387.graph_c0	4.19314e-13	1.758	RecName: Full=Monogalactosyldiacylglycerol synthase, chloroplastic; Short=SoMGD1; AltName: Full=MGDG synthase type A; Flags: Precursor
			c237481.graph_c0	1.42478e-23	1.25863	PREDICTED: LOW QUALITY PROTEIN: lipoyl synthase, mitochondrial [Vitis vinifera]
			c232018.graph_c0	1.29184e-22	1.51885	PREDICTED: uncharacterized protein LOC101297968 [Fragaria vesca subsp. vesca]
			c233092.graph_c0	1.10236e-08	1.21603	predicted protein [Populus trichocarpa]
			c229062.graph_c0	4.20931e-09	1.16155	PREDICTED: 4-hydroxy-3-methylbut-2-en-1-yl diphosphate synthase, chloroplastic-like isoform X2 [Cicer arietinum]
			c237954.graph_c0	1.95363e-07	1.27677	PREDICTED: quinone oxidoreductase-like protein At1g23740, chloroplastic-like [Solanum lycopersicum]
			c234468.graph_c4	7.45889e-32	1.75327	chloroplast ribose-5-phosphate isomerase [Spinacia oleracea]
			c239823.graph_c0	1.32289e-06	1.07557	PREDICTED: dihydrolipoyllysine-residue acetyltransferase component of pyruvate dehydrogenase complex-like [Cucumis sativus]
		regulation of jasmonic acid biosynthetic process (GO:0080141)	c239664.graph_c0	3.82623e-18	1.27849	PREDICTED: SAL1 phosphatase [Vitis vinifera]
brassinosteroid
	Biological Process	brassinosteroid homeostasis (GO:0010268)	c233787.graph_c0	5.52972e-19	2.22863	cytochrome P450 probable 6-deoxocathasterone to 6-deoxoteasterone or cathasterone to teasterone [Populus trichocarpa]
			c234243.graph_c0	3.1845e-15	1.77239	hypothetical protein PRUPE_ppa004768mg [Prunus persica]
			c237474.graph_c0	6.25866e-07	-2.27167	PREDICTED: cytochrome P450 734A1-like [Vitis vinifera]
		brassinosteroid mediated signaling pathway (GO:0009742)	c218175.graph_c0	0.000108983	1.15981	PREDICTED: protein BRASSINAZOLE-RESISTANT 1-like [Solanum lycopersicum]
			c234627.graph_c1	1.65846e-06	2.22685	hypothetical protein PRUPE_ppa024293mg [Prunus persica]
			c222992.graph_c0	2.23244e-40	1.6251	PREDICTED: shaggy-related protein kinase eta-like [Vitis vinifera]
			c226297.graph_c0	7.88243e-25	1.33396	Kinase [Theobroma cacao]
			c238394.graph_c0	2.30654e-72	2.24204	PREDICTED: probable serine/threonine-protein kinase At4g35230 [Vitis vinifera]
			c228541.graph_c0	0.000884015	2.23554	flavine-containing monoxygenase [Populus trichocarpa]
			c240497.graph_c2	5.9203e-08	-1.35282	predicted protein [Populus trichocarpa]
			c224285.graph_c0	1.17395e-11	1.24049	receptor protein kinase, putative [Ricinus communis]
			c232430.graph_c0	5.95997e-20	1.54122	hypothetical protein PRUPE_ppa004587mg [Prunus persica]
			c214907.graph_c0	1.66534e-54	1.94396	14-3-3 protein [Spinacia oleracea]
			c233632.graph_c0	0.000178514	1.14604	Auxin-regulated gene involved in organ size [Theobroma cacao]
			c224329.graph_c0	1.48332e-38	1.64103	PREDICTED: dual specificity protein kinase splA-like [Solanum lycopersicum]
		response to brassinosteroid (GO:0009741)	c163394.graph_c0	0.000165788	-1.89783	PREDICTED: uncharacterized protein LOC101503941 isoform X2 [Cicer arietinum]
			c232706.graph_c1	1.9178e-05	2.99011	PREDICTED: uncharacterized WD repeat-containing protein all2124-like [Cicer arietinum]
			c241806.graph_c0	6.42083e-12	-2.92902	GAST-like protein [Litchi chinensis]
			c234830.graph_c0	4.8147e-103	-3.27339	steroleosin [Sesamum indicum]
			c234083.graph_c0	0.000308886	1.22486	hypothetical protein PRUPE_ppa026391mg [Prunus persica]
			c239917.graph_c0	0.00141284	1.43391	RING-H2 finger protein ATL2N, putative [Ricinus communis]
			c240819.graph_c0	0.00200258	1.03462	hypothetical protein PRUPE_ppa003639mg [Prunus persica]
			c227059.graph_c0	3.29978e-33	1.53184	RecName: Full=CASP-like protein GSVIVT00013502001
			c217659.graph_c0	1.84805e-14	2.8015	Rapid alkalinization factor [Medicago truncatula]
			c218061.graph_c0	4.91605e-19	1.42744	hypothetical protein CARUB_v10018120mg [Capsella rubella]
			c237474.graph_c0	6.25866e-07	-2.27167	PREDICTED: cytochrome P450 734A1-like [Vitis vinifera]
			c228950.graph_c0	0.000289335	-1.76168	F-box and wd40 domain protein, putative [Ricinus communis]
		brassinosteroid biosynthetic process (GO:0016132)	c239388.graph_c0	8.8638e-16	1.58522	hypothetical protein PRUPE_ppa002261mg [Prunus persica]
			c231569.graph_c0	6.51951e-33	1.90256	PREDICTED: transmembrane protein 87B [Vitis vinifera]
			c233731.graph_c1	2.54132e-15	1.64457	PREDICTED: probable E3 ubiquitin-protein ligase XBOS32 [Vitis vinifera]
			c230691.graph_c0	4.89083e-06	1.05695	plasma membrane major intrinsic protein [Salicornia bigelovii]
			c235166.graph_c0	9.28126e-18	1.04161	PREDICTED: serine/threonine-protein kinase HT1-like [Glycine max]
			c227212.graph_c0	4.50776e-20	1.252	PREDICTED: leucine-rich repeat protein SHOC-2-like [Vitis vinifera]
			c224880.graph_c0	5.08601e-13	1.41294	hypothetical protein ARALYDRAFT_910430 [Arabidopsis lyrata subsp. lyrata]
			c227683.graph_c0	3.51625e-07	1.82528	plasma membrane intrinsic protein [Dianthus caryophyllus]
			c231681.graph_c0	2.86252e-34	1.77623	PREDICTED: major facilitator superfamily domain-containing protein 5-like [Glycine max]
			c225273.graph_c0	8.17943e-18	1.95085	unnamed protein product [Vitis vinifera]
			c218288.graph_c0	1.64906e-42	1.82228	Major facilitator superfamily protein [Theobroma cacao]
			c227683.graph_c1	3.49112e-05	2.65779	aquaporin [Knorringia sibirica]
			c227721.graph_c0	7.43839e-12	1.36984	plastidic phosphate translocator-like protein2 [Mesembryanthemum crystallinum]
			c233328.graph_c0	4.33154e-09	1.05877	PREDICTED: delta(14)-sterol reductase-like [Glycine max]
			c230838.graph_c0	6.0516e-21	1.41585	O-fucosyltransferase family protein isoform 1 [Theobroma cacao]
			c233787.graph_c0	5.52972e-19	2.22863	cytochrome P450 probable 6-deoxocathasterone to 6-deoxoteasterone or cathasterone to teasterone [Populus trichocarpa]
			c233239.graph_c0	1.43773e-24	2.62091	unnamed protein product [Vitis vinifera]
			c222878.graph_c0	3.46695e-30	1.74148	hypothetical protein PRUPE_ppa008017mg [Prunus persica]
			c236423.graph_c0	0.000114217	1.53495	peroxidase [Spinacia oleracea]
			c237367.graph_c0	0.00078175	1.79064	conserved hypothetical protein [Ricinus communis]
			c226451.graph_c1	3.30118e-08	1.12151	PREDICTED: uncharacterized protein LOC100261913 [Vitis vinifera]
			c235775.graph_c0	3.99853e-51	1.89809	beta-galactosidase BG1-like precursor [Vitis vinifera]
			c234792.graph_c0	7.57813e-08	2.18402	unknown [Glycine max]
			c236040.graph_c0	0.000107921	1.73119	Sterol methyltransferase 1 [Theobroma cacao]
			c221932.graph_c0	7.74761e-06	2.82919	conserved hypothetical protein [Ricinus communis]
			c206570.graph_c0	4.75164e-35	4.53098	unknown [Lotus japonicus]
			c234243.graph_c0	3.1845e-15	1.77239	hypothetical protein PRUPE_ppa004768mg [Prunus persica]
			c238148.graph_c0	1.6137e-18	1.2859	PREDICTED: dedicator of cytokinesis protein 11 [Vitis vinifera]
			c125419.graph_c0	2.47994e-12	-1.27012	pyruvate dehydrogenase, putative [Ricinus communis]
			c235336.graph_c0	1.70258e-07	1.43362	Leucine-rich receptor-like protein kinase family protein isoform 1 [Theobroma cacao]
			c235225.graph_c0	6.60717e-06	1.16617	Biotin carboxyl carrier protein subunit of of Het-ACCase (BCCP1) [Ricinus communis]
			c220657.graph_c0	2.12523e-17	1.22749	PREDICTED: endoglucanase 24 [Vitis vinifera]
			c224738.graph_c0	3.03447e-34	2.45291	Tubulin beta chain [Medicago truncatula]
			c232074.graph_c1	1.59935e-26	1.44558	PREDICTED: glycine-rich RNA-binding protein 7-like [Cicer arietinum]
			c239823.graph_c0	1.32289e-06	1.07557	PREDICTED: dihydrolipoyllysine-residue acetyltransferase component of pyruvate dehydrogenase complex-like [Cucumis sativus]
			c239365.graph_c0	2.09585e-13	1.64303	Leucine-rich repeat protein kinase family protein [Theobroma cacao]
		detection of brassinosteroid stimulus (GO:0009729)	c222992.graph_c0	2.23244e-40	1.6251	PREDICTED: shaggy-related protein kinase eta-like [Vitis vinifera]
		brassinosteroid metabolic process (GO:0016131)	c237474.graph_c0	6.25866e-07	-2.27167	PREDICTED: cytochrome P450 734A1-like [Vitis vinifera]
