# Supplementary material for: Transcriptomic profiling of genes in matured dimorphic seeds of euhalophyte Suaeda salsa
Source: BMC Genomics. 2017 Sep 13;18:727. doi: 10.1186/s12864-017-4104-9 (PMC5598043; doi:10.1186/s12864-017-4104-9)
Supplement: Supplementary file 8 — DEGs in the plant hormone signal transduction pathway. (XLS 23 kb) [file 12864_2017_4104_MOESM8_ESM.xls]

## Sheet: Sheet1
		DEGs in the plant hormone signal transduction pathway
		The ID number of gene	FDR	log2FC	Annotation
IAA
	K13946	c230493.graph_c1	4.87256e-38	2.55587	auxin transporter protein 1 [Populus tomentosa]
		c230493.graph_c2	9.88391e-55	2.40336	auxin influx carrier [Dianthus caryophyllus]
		c237050.graph_c3	9.1342e-15	2.05982	auxin influx carrier protein [Mangifera indica]
	K14485	c224611.graph_c0	5.56749e-33	1.44931	TRANSPORT INHIBITOR RESPONSE 1 protein, putative [Ricinus communis]
	K14487	c230423.graph_c0	3.10757e-08	3.61649	hypothetical protein PRUPE_ppa003141mg [Prunus persica]
		c234006.graph_c0	9.15321e-19	1.787	Indole-3-acetic acid-amido synthetase GH3.6, putative [Ricinus communis]
	K14488	c223914.graph_c0	2.71012e-05	2.02326	PREDICTED: auxin-induced protein X10A-like [Cucumis sativus]
		c226598.graph_c0	0.00050897	2.11883	PREDICTED: auxin-induced protein 10A5-like [Solanum lycopersicum]
		c240950.graph_c1	2.2786e-10	3.37557	PREDICTED: uncharacterized protein LOC100250771 [Vitis vinifera]
	K14488	c222691.graph_c0	3.28611e-07	-3.08635	unnamed protein product [Vitis vinifera]
		c228270.graph_c0	1.21308e-07	-2.20203	PREDICTED: uncharacterized protein LOC101300951 [Fragaria vesca subsp. vesca]
CTK
	K14491	c222770.graph_c0	0.00955254	-1.60007	PREDICTED: two-component response regulator ARR11 [Vitis vinifera]
	K14492	c227561.graph_c0	2.45884e-15	2.40537	type-a response regulator [Populus trichocarpa]
		c232312.graph_c0	9.84765e-07	1.27526	response regulator protein [Dianthus caryophyllus]
GA
	K14493	c209604.graph_c0	2.04145e-60	-2.03298	GID1-4 [Gossypium hirsutum]
ABA
	K14496	c226866.graph_c0	6.92321e-10	2.96584	PREDICTED: abscisic acid receptor PYL8-like [Solanum lycopersicum]
		c238238.graph_c0	0.00848382	1.73942	PREDICTED: abscisic acid receptor PYL8-like [Solanum lycopersicum]
	K14496	c224304.graph_c0	8.96005e-28	-2.28025	hypothetical protein PRUPE_ppa019835mg [Prunus persica]
	K14497	c228787.graph_c0	2.89399e-06	1.67217	protein phosphatase-2C [Mesembryanthemum crystallinum]
	K14497	c236861.graph_c0	2.6898e-80	-2.35654	PREDICTED: probable protein phosphatase 2C 8 [Vitis vinifera]
	K14498	c229605.graph_c0	8.51943e-33	1.45067	protein kinase [Mesembryanthemum crystallinum]
		c232960.graph_c0	2.91779e-26	1.78512	unknown [Medicago truncatula]
	K14432	c214100.graph_c0	1.41695e-37	-2.37173	bZIP transcription factor family protein 3 [Camellia sinensis]
		c232165.graph_c0	1.92895e-09	-1.4133	ABA-responsive element binding protein 1 [Beta vulgaris subsp. vulgaris]
ETH
	K14509	c229748.graph_c0	2.30133e-29	2.03897	putative ethylene receptor [Dianthus caryophyllus]
		c239140.graph_c0	7.57279e-25	1.4845	PREDICTED: protein EIN4 [Vitis vinifera]
	K14512	c204016.graph_c0	4.88182e-08	-5.26344	hypothetical protein LEMA_P082780.1 [Leptosphaeria maculans JN3]
	K14514	c232688.graph_c0	2.38198e-53	-1.89587	EIL1 [Nicotiana tabacum]
		c232688.graph_c1	2.82406e-37	-1.81804	transcription factor [Cucumis melo]
BR
	K14499	c205873.graph_c0	0.00721832	1.74105	hypothetical protein PRUPE_ppa008231mg [Prunus persica]
	K14500	c238394.graph_c0	2.30654e-72	2.24204	PREDICTED: probable serine/threonine-protein kinase At4g35230 [Vitis vinifera]
	K14502	c222992.graph_c0	2.23244e-40	1.6251	PREDICTED: shaggy-related protein kinase eta-like [Vitis vinifera]
	K14503	c218175.graph_c0	0.000108983	1.15981	PREDICTED: protein BRASSINAZOLE-RESISTANT 1-like [Solanum lycopersicum]
	K14505	c236635.graph_c1	0.000446733	1.58561	cyclin D3 [Oxybasis rubra]
SA
	K14431	c220925.graph_c0	0.0016933	1.31575	predicted protein [Populus trichocarpa]
		c236614.graph_c0	0.000625034	1.21006	PREDICTED: transcription factor HBP-1b(c1)-like [Vitis vinifera]
	K14431	c227023.graph_c0	1.93464e-70	-2.27915	PREDICTED: TGACG-sequence-specific DNA-binding protein TGA-2.1-like [Vitis vinifera]
		c236245.graph_c0	9.79837e-05	-3.1841	hypothetical protein PRUPE_ppa004537mg [Prunus persica]
