# Supplementary material for: Transcriptomic profiling of genes in matured dimorphic seeds of euhalophyte Suaeda salsa
Source: BMC Genomics. 2017 Sep 13;18:727. doi: 10.1186/s12864-017-4104-9 (PMC5598043; doi:10.1186/s12864-017-4104-9)
Supplement: Supplementary file 9 — Primer pairs for real-time quantitative PCR. (XLS 17 kb) [file 12864_2017_4104_MOESM9_ESM.xls]

## Sheet: Sheet1
Primer pairs for real-time quantitative PCR
Genes	Sense primer ( 5’- 3’)	Antisense primer ( 5’- 3’)
Actine	GCTCTACCCCATGCAATCCT	TGCTCTTGGCAGTCTCTGATT
c241806.graph_c0	GCTTGCTACTACAACCAA	TGAGATGAGATGAGATGAGA
c228996.graph_c0	ATGATGAAGATGATGATGATGAT	TGAACTCCAGACATATAGCA
c216122.graph_c1	TTAATGTGTCCACCAGAA	GAATGCTGCTGATGATTG
c228367.graph_c1	ATTCAAGCCACCAATTACC	TTCACCAACATCTTCATACAA
c223981.graph_c0	CAGGTAATAATAGCAGCACTAACA	GATGATTGATGATGGATGATGGA
c236858.graph_c0	GTGGTGGTGTTGTTGTTG	AACCTTGGCATACCTCAC
c225842.graph_c0	AGCAGGGTTATAGAAGGT	TAAGTAATGGAAGATACAAGAGT
c218109.graph_c0	GCTCCATAGACCACAGATAA	ACATAGTGATGAGACATACAGT
c230493.graph_c1	GGATGATATAGACAGTGAA	GAGAAGGTGATAGGAATG
c234627.graph_c1	GAGGAACAGGAAGAGAAG	GTATGGCAACAACAACAA
c233105.graph_c0	ACAACATTACTACTACCATCTAT	TGAAGAAGAGGAGGAGTC
c241829.graph_c0	AGATACCCTGATTTTAAATGG	CATTGGAAGAAGGATTGG
c230416.graph_c1	ATCCGCCTTGAACCATCT	CAACCTACTATGATTCACGACTT
c235363.graph_c0	CTCCTAATCCTACTAATCC	TACTCTACCAATGTTCTC
c232688.graph_c1	CATCTTATCCTTCCACAT	GCTTCCTATATGAATCCA
c235109.graph_c0	CTACTGATATTATTGCTACC	TAACTGGCTAACTTAATTG
c215941.graph_c1	GTGTCTAAGGTAACGATA	CATCATCATCATCATCAG
c228119.graph_c1	TGGGACACAGAGACACTTT	TGTTCACAGACGCAATACC
c125559.graph_c0	TTATACTTGTTGGTGACTC	ATGGTAATGGTGCTATCT
